# Supplementary material for: Global distribution, diversity, and ecological niche of Picozoa, a widespread and enigmatic marine protist lineage
Source: Microbiome. 2024 Sep 4;12:162. doi: 10.1186/s40168-024-01874-1 (PMC11373171; doi:10.1186/s40168-024-01874-1)
Supplement: Supplementary file 2 — Additional file 1: Table S1. Metadata associated with samples from the EukBank dataset analyzed in this work. Table S2. List of picozoan operational taxonomic units (pOTUs) obtained from the EukBank amplicon dataset. Each row corresponds to one unique OTU identified based on 18S rDNA sequence. Table S3. PERMANOVA analysis to determine whether Picozoa communities structure differed among latitudinal rank. Table S4. Kruskal–Wallis analysis to determine whether pairwise NMTD values calculated from Picozoa communities differed among latitudinal rank. Fig. S1. Relative contribution of high-rank Protistan groups (indicated by different colors) to the total number of reads (represented by different areas) in the EukBank dataset (12,549 samples). Fig. S2. Picozoa presence across environments. Colors indicate the percentage of samples where Picozoa was detected in each environmental category. The grey bar indicates the percentage of samples where Picozoa was not detected. Fig. S3. Picozoa relative contribution (in yellow) to the total eukaryotic reads number (in white). Only samples where Picozoa constituted more than 5% of the total eukaryotic reads are presented. Fig. S4. Box Plot showing community features at the sunlit vs. dark ocean. For each community feature, the values were normalized to vary between 0 and 1. Significative differences are indicated with different letters (Test Student, p < s0.001). Fig. S5. 18S rDNA maximum likelihood phylogenetic tree based on Picozoa Reference Tree (Fig. 3) showing the phylogenetic relationships of the pOTUs from EukBank dataset. The tree was constructed with the GTRCATI considering 1000 replicate trees for topology and 1000 trees for bootstrapping using reference sequences and amplicon pOTUs. Fig. S6. Latitudinal Distribution of Abundant pOTUs. This figure shows the abundance patterns (log-transformed) of each abundant pOTU across latitudes, organized by their associated category based on abundance and occupancy patterns in the su [file 40168_2024_1874_MOESM1_ESM.zip]

Archive with 2 entries (2 files):
- Huber_etal_PicozoaSuppTables_RW.xlsx
- Huber_etal_Picozoa_SupplementaryInformation_RW_ESM.docx
