# Supplementary material for: Global distribution, diversity, and ecological niche of Picozoa, a widespread and enigmatic marine protist lineage
Source: Microbiome. 2024 Sep 4;12:162. doi: 10.1186/s40168-024-01874-1 (PMC11373171; doi:10.1186/s40168-024-01874-1)
Supplement: Supplementary file 2 — Additional file 1: Table S1. Metadata associated with samples from the EukBank dataset analyzed in this work. Table S2. List of picozoan operational taxonomic units (pOTUs) obtained from the EukBank amplicon dataset. Each row corresponds to one unique OTU identified based on 18S rDNA sequence. Table S3. PERMANOVA analysis to determine whether Picozoa communities structure differed among latitudinal rank. Table S4. Kruskal–Wallis analysis to determine whether pairwise NMTD values calculated from Picozoa communities differed among latitudinal rank. Fig. S1. Relative contribution of high-rank Protistan groups (indicated by different colors) to the total number of reads (represented by different areas) in the EukBank dataset (12,549 samples). Fig. S2. Picozoa presence across environments. Colors indicate the percentage of samples where Picozoa was detected in each environmental category. The grey bar indicates the percentage of samples where Picozoa was not detected. Fig. S3. Picozoa relative contribution (in yellow) to the total eukaryotic reads number (in white). Only samples where Picozoa constituted more than 5% of the total eukaryotic reads are presented. Fig. S4. Box Plot showing community features at the sunlit vs. dark ocean. For each community feature, the values were normalized to vary between 0 and 1. Significative differences are indicated with different letters (Test Student, p < s0.001). Fig. S5. 18S rDNA maximum likelihood phylogenetic tree based on Picozoa Reference Tree (Fig. 3) showing the phylogenetic relationships of the pOTUs from EukBank dataset. The tree was constructed with the GTRCATI considering 1000 replicate trees for topology and 1000 trees for bootstrapping using reference sequences and amplicon pOTUs. Fig. S6. Latitudinal Distribution of Abundant pOTUs. This figure shows the abundance patterns (log-transformed) of each abundant pOTU across latitudes, organized by their associated category based on abundance and occupancy patterns in the su [file 40168_2024_1874_MOESM1_ESM.zip › Huber_etal_PicozoaSuppTables_RW.xlsx]

## Sheet: Table S1_description
Supplementary Table S1: Metadata associated to samples from the EukBank dataset analysed in this work
Metadata	Description
bio_project	ENA Bioproject Accession Number
EukBank_SampleID	Sample identify
bioSampleID	ENA Sample Accession Number
primers	Sequence associated with the primer used
seqtech	Sequencing technique implemented for the library
latitude	Geographic Latitude in decimal degree
longitude	Geographic Longitude in decimal degree
collection_date	Date of the sampling event
altitude	Altitude of sampling location in meters above sea level [m.a.s.l]
biome	Biome associated with the sequenced sample, ENVO ontology
feature	Sampling site feature, ENVO ontology
raw_env	Sampling site description
material	Material associated with the sequenced sample, ENVO ontology
envgroup	Environmental group ssociated with the sequenced sample, based on biome, feature, and material characteristics.
Ocean	Ocean basin
Longhurst_province	Longhurst code, associated with the sequenced sample
depth	Sample depth in meters [m]
ocean_water_column_depth	for marine samples, layers or zones of the ocean
sunlit/dark_ocean	for marine samples, if the sample cames from the sunligt or dark ocean
size_fraction_lower_threshold	for aquatic samples, lower limit of the size fraction in micrometers
size_fraction_upper_threshold	for aquatic samples, upper limit of the size fraction in micrometers
plankton_size_fraction	for aquatic samples, plankton size fraction
notus	Total number of OTUs
nreads	Total number of sequenced reads
picozoa_nreads	Total number of Picozoa reads
picozoa_noutus	Total number of Picozoa OTUs

## Sheet: Table S1
bio_project	EukBank_SampleID	bioSampleID	primers	seqtech	latitude	longitude	collection_date	altitude	biome	feature	material	raw_env	envgroup	Ocean	Longhurst_province	depth	ocean_water_column_depth	sunlit/dark_ocean	size_fraction_lower_threshold	size_fraction_upper_threshold	plankton_size_fraction	notus	nreads	picozoa_nreads	picozoa_noutus
PRJNA385736	SRR7036204	SAMN08952813	CCAGCA[GC]C[CT]GCGGTAATTCC_ACTTTCGTTCTTGAT[CT][AG]A	illumina	-48.5025	-170	2016-05-19	NA	marine pelagic biome (ENVO_01000023)	marine layer (ENVO_01000295)	sea water (ENVO_00002149)	Pelagic_Public	marine_water	SO	Westerlies - Subantarctic Province	5390	Bathypelagic	dark_ocean	0.22	NA	picoplankton +	208	26132	0	0
PRJNA385736	SRR7036138	SAMN08952796	CCAGCA[GC]C[CT]GCGGTAATTCC_ACTTTCGTTCTTGAT[CT][AG]A	illumina	-58.9924	-169.998	2016-05-12	NA	marine pelagic biome (ENVO_01000023)	marine layer (ENVO_01000295)	sea water (ENVO_00002149)	Pelagic_Public	marine_water	SO	Polar - Antarctic Province	2100	Bathypelagic	dark_ocean	0.22	NA	picoplankton +	261	61016	0	0
PRJNA385736	SRR7036135	SAMN08952795	CCAGCA[GC]C[CT]GCGGTAATTCC_ACTTTCGTTCTTGAT[CT][AG]A	illumina	-58.9924	-169.998	2016-05-12	NA	marine pelagic biome (ENVO_01000023)	marine layer (ENVO_01000295)	sea water (ENVO_00002149)	Pelagic_Public	marine_water	SO	Polar - Antarctic Province	4730	Bathypelagic	dark_ocean	0.22	NA	picoplankton +	241	28485	0	0
PRJNA385736	SRR7035987	SAMN08952690	CCAGCA[GC]C[CT]GCGGTAATTCC_ACTTTCGTTCTTGAT[CT][AG]A	illumina	-66.3317	-170.01	2016-05-04	NA	marine pelagic biome (ENVO_01000023)	marine layer (ENVO_01000295)	sea water (ENVO_00002149)	Pelagic_Public	marine_water	SO	Polar - Antarctic Province	3329	Bathypelagic	dark_ocean	0.22	NA	picoplankton +	241	42246	0	0
PRJNA385736	SRR7035945	SAMN08952807	CCAGCA[GC]C[CT]GCGGTAATTCC_ACTTTCGTTCTTGAT[CT][AG]A	illumina	-53.5009	-169.991	2016-05-16	NA	marine pelagic biome (ENVO_01000023)	marine layer (ENVO_01000295)	sea water (ENVO_00002149)	Pelagic_Public	marine_water	SO	Westerlies - Subantarctic Province	5323.9	Bathypelagic	dark_ocean	0.22	NA	picoplankton +	158	23838	0	0
PRJNA385736	SRR6471349	SAMN08363783	CCAGCA[GC]C[CT]GCGGTAATTCC_ACTTTCGTTCTTGAT[CT][AG]A	illumina	-57.9317	83.3593	2016-02-08	NA	marine pelagic biome (ENVO_01000023)	marine layer (ENVO_01000295)	sea water (ENVO_00002149)	Pelagic	marine_water	SO	Polar - Antarctic Province	3215	Bathypelagic	dark_ocean	0.22	NA	picoplankton +	91	15967	0	0
PRJNA385736	SRR6401533	SAMN08219625	CCAGCA[GC]C[CT]GCGGTAATTCC_ACTTTCGTTCTTGAT[CT][AG]A	illumina	-63.9903	-170.048	2016-05-06	NA	marine pelagic biome (ENVO_01000023)	marine layer (ENVO_01000295)	sea water (ENVO_00002149)	Pelagic	marine_water	SO	Polar - Antarctic Province	1001.8	Bathypelagic	dark_ocean	0.22	NA	picoplankton +	117	85423	0	0
PRJNA385736	SRR6401481	SAMN08219617	CCAGCA[GC]C[CT]GCGGTAATTCC_ACTTTCGTTCTTGAT[CT][AG]A	illumina	-64.5018	-170.003	2016-05-05	NA	marine pelagic biome (ENVO_01000023)	marine layer (ENVO_01000295)	sea water (ENVO_00002149)	Pelagic	marine_water	SO	Polar - Antarctic Province	2356.3	Bathypelagic	dark_ocean	0.22	NA	picoplankton +	190	16899	0	0
PRJNA385736	SRR6401467	SAMN08219665	CCAGCA[GC]C[CT]GCGGTAATTCC_ACTTTCGTTCTTGAT[CT][AG]A	illumina	-57.5029	-170.006	2016-05-13	NA	marine pelagic biome (ENVO_01000023)	marine layer (ENVO_01000295)	sea water (ENVO_00002149)	Pelagic	marine_water	SO	Polar - Antarctic Province	5029.4	Bathypelagic	dark_ocean	0.22	NA	picoplankton +	508	141785	0	0
PRJNA385736	SRR6401445	SAMN08219647	CCAGCA[GC]C[CT]GCGGTAATTCC_ACTTTCGTTCTTGAT[CT][AG]A	illumina	-61.4919	-169.998	2016-05-08	NA	marine pelagic biome (ENVO_01000023)	marine layer (ENVO_01000295)	sea water (ENVO_00002149)	Pelagic	marine_water	SO	Polar - Antarctic Province	3500.2	Bathypelagic	dark_ocean	0.22	NA	picoplankton +	252	42924	0	0
PRJNA385736	SRR6401274	SAMN08218860	CCAGCA[GC]C[CT]GCGGTAATTCC_ACTTTCGTTCTTGAT[CT][AG]A	illumina	-48.9954	-170.004	2016-05-19	NA	marine pelagic biome (ENVO_01000023)	marine layer (ENVO_01000295)	sea water (ENVO_00002149)	Pelagic	marine_water	SO	Westerlies - Subantarctic Province	400.8	Mesopelagic	dark_ocean	0.22	NA	picoplankton +	155	21796	0	0
PRJNA385736	SRR6401272	SAMN08218858	CCAGCA[GC]C[CT]GCGGTAATTCC_ACTTTCGTTCTTGAT[CT][AG]A	illumina	-48.9954	-170.004	2016-05-19	NA	marine pelagic biome (ENVO_01000023)	marine layer (ENVO_01000295)	sea water (ENVO_00002149)	Pelagic	marine_water	SO	Westerlies - Subantarctic Province	1999.2	Bathypelagic	dark_ocean	0.22	NA	picoplankton +	138	10572	0	0
PRJNA385736	SRR6401271	SAMN08218859	CCAGCA[GC]C[CT]GCGGTAATTCC_ACTTTCGTTCTTGAT[CT][AG]A	illumina	-48.9954	-170.004	2016-05-19	NA	marine pelagic biome (ENVO_01000023)	marine layer (ENVO_01000295)	sea water (ENVO_00002149)	Pelagic	marine_water	SO	Westerlies - Subantarctic Province	1000	Bathypelagic	dark_ocean	0.22	NA	picoplankton +	305	144510	0	0
PRJNA385736	SRR6401266	SAMN08218852	CCAGCA[GC]C[CT]GCGGTAATTCC_ACTTTCGTTCTTGAT[CT][AG]A	illumina	-49.4991	-170.017	2016-05-18	NA	marine pelagic biome (ENVO_01000023)	marine layer (ENVO_01000295)	sea water (ENVO_00002149)	Pelagic	marine_water	SO	Westerlies - Subantarctic Province	1964.7	Bathypelagic	dark_ocean	0.22	NA	picoplankton +	266	62533	0	0
PRJNA385736	SRR6401250	SAMN08218887	CCAGCA[GC]C[CT]GCGGTAATTCC_ACTTTCGTTCTTGAT[CT][AG]A	illumina	-45.1768	-172.735	2016-05-22	NA	marine pelagic biome (ENVO_01000023)	marine layer (ENVO_01000295)	sea water (ENVO_00002149)	Pelagic	marine_water	SO	Westerlies - Subantarctic Province	4737.7	Bathypelagic	dark_ocean	0.22	NA	picoplankton +	177	34196	0	0
PRJNA385736	SRR6401164	SAMN08218960	CCAGCA[GC]C[CT]GCGGTAATTCC_ACTTTCGTTCTTGAT[CT][AG]A	illumina	-40.3974	-173.022	2016-05-29	NA	marine pelagic biome (ENVO_01000023)	marine layer (ENVO_01000295)	sea water (ENVO_00002149)	Pelagic	marine_water	SO	Westerlies - S. Subtropical Convergence Province	1035.9	Bathypelagic	dark_ocean	0.22	NA	picoplankton +	120	22477	0	0
PRJNA385736	SRR6401162	SAMN08218952	CCAGCA[GC]C[CT]GCGGTAATTCC_ACTTTCGTTCTTGAT[CT][AG]A	illumina	-40.8354	-173.33	2016-05-29	NA	marine pelagic biome (ENVO_01000023)	marine layer (ENVO_01000295)	sea water (ENVO_00002149)	Pelagic	marine_water	SO	Westerlies - S. Subtropical Convergence Province	4233.8	Bathypelagic	dark_ocean	0.22	NA	picoplankton +	80	19079	0	0
PRJNA385736	SRR6401161	SAMN08218953	CCAGCA[GC]C[CT]GCGGTAATTCC_ACTTTCGTTCTTGAT[CT][AG]A	illumina	-40.8354	-173.33	2016-05-29	NA	marine pelagic biome (ENVO_01000023)	marine layer (ENVO_01000295)	sea water (ENVO_00002149)	Pelagic	marine_water	SO	Westerlies - S. Subtropical Convergence Province	1998	Bathypelagic	dark_ocean	0.22	NA	picoplankton +	356	255088	0	0
PRJNA385736	SRR6401160	SAMN08218954	CCAGCA[GC]C[CT]GCGGTAATTCC_ACTTTCGTTCTTGAT[CT][AG]A	illumina	-40.8354	-173.33	2016-05-29	NA	marine pelagic biome (ENVO_01000023)	marine layer (ENVO_01000295)	sea water (ENVO_00002149)	Pelagic	marine_water	SO	Westerlies - S. Subtropical Convergence Province	1001.1	Bathypelagic	dark_ocean	0.22	NA	picoplankton +	118	13522	0	0
PRJNA385736	SRR6401098	SAMN08218964	CCAGCA[GC]C[CT]GCGGTAATTCC_ACTTTCGTTCTTGAT[CT][AG]A	illumina	-39.9695	-172.701	2016-05-30	NA	marine pelagic biome (ENVO_01000023)	marine layer (ENVO_01000295)	sea water (ENVO_00002149)	Pelagic	marine_water	SO	Westerlies - S. Subtropical Convergence Province	4759.7	Bathypelagic	dark_ocean	0.22	NA	picoplankton +	555	137312	0	0
PRJNA385736	SRR6401097	SAMN08218967	CCAGCA[GC]C[CT]GCGGTAATTCC_ACTTTCGTTCTTGAT[CT][AG]A	illumina	-39.9695	-172.701	2016-05-30	NA	marine pelagic biome (ENVO_01000023)	marine layer (ENVO_01000295)	sea water (ENVO_00002149)	Pelagic	marine_water	SO	Westerlies - S. Subtropical Convergence Province	562.9	Mesopelagic	dark_ocean	0.22	NA	picoplankton +	298	77843	0	0
PRJNA385736	SRR6401060	SAMN08218875	CCAGCA[GC]C[CT]GCGGTAATTCC_ACTTTCGTTCTTGAT[CT][AG]A	illumina	-46.7187	-170.911	2016-05-20	NA	marine pelagic biome (ENVO_01000023)	marine layer (ENVO_01000295)	sea water (ENVO_00002149)	Pelagic	marine_water	SO	Westerlies - Subantarctic Province	5386.3	Bathypelagic	dark_ocean	0.22	NA	picoplankton +	239	80426	0	0
PRJNA385736	SRR6401003	SAMN08218834	CCAGCA[GC]C[CT]GCGGTAATTCC_ACTTTCGTTCTTGAT[CT][AG]A	illumina	-51.0022	-170.01	2016-05-17	NA	marine pelagic biome (ENVO_01000023)	marine layer (ENVO_01000295)	sea water (ENVO_00002149)	Pelagic	marine_water	SO	Westerlies - Subantarctic Province	1932.4	Bathypelagic	dark_ocean	0.22	NA	picoplankton +	79	80864	0	0
PRJNA385736	SRR6400984	SAMN08218865	CCAGCA[GC]C[CT]GCGGTAATTCC_ACTTTCGTTCTTGAT[CT][AG]A	illumina	-47.4993	-169.989	2016-05-19	NA	marine pelagic biome (ENVO_01000023)	marine layer (ENVO_01000295)	sea water (ENVO_00002149)	Pelagic	marine_water	SO	Westerlies - Subantarctic Province	1000.7	Bathypelagic	dark_ocean	0.22	NA	picoplankton +	342	154348	0	0
PRJNA385736	SRR6400982	SAMN08218863	CCAGCA[GC]C[CT]GCGGTAATTCC_ACTTTCGTTCTTGAT[CT][AG]A	illumina	-47.4993	-169.989	2016-05-19	NA	marine pelagic biome (ENVO_01000023)	marine layer (ENVO_01000295)	sea water (ENVO_00002149)	Pelagic	marine_water	SO	Westerlies - Subantarctic Province	5471.2	Bathypelagic	dark_ocean	0.22	NA	picoplankton +	643	88560	0	0
PRJNA385736	SRR6400920	SAMN08218848	CCAGCA[GC]C[CT]GCGGTAATTCC_ACTTTCGTTCTTGAT[CT][AG]A	illumina	-50.007	-169.992	2016-05-18	NA	marine pelagic biome (ENVO_01000023)	marine layer (ENVO_01000295)	sea water (ENVO_00002149)	Pelagic	marine_water	SO	Westerlies - Subantarctic Province	536.7	Mesopelagic	dark_ocean	0.22	NA	picoplankton +	137	35637	0	0
PRJNA385736	SRR6400904	SAMN08218870	CCAGCA[GC]C[CT]GCGGTAATTCC_ACTTTCGTTCTTGAT[CT][AG]A	illumina	-47.1121	-170.469	2016-05-20	NA	marine pelagic biome (ENVO_01000023)	marine layer (ENVO_01000295)	sea water (ENVO_00002149)	Pelagic	marine_water	SO	Westerlies - Subantarctic Province	2085.7	Bathypelagic	dark_ocean	0.22	NA	picoplankton +	112	125638	0	0
PRJNA385736	SRR6400845	SAMN08218806	CCAGCA[GC]C[CT]GCGGTAATTCC_ACTTTCGTTCTTGAT[CT][AG]A	illumina	-54.4985	-170.003	2016-05-15	NA	marine pelagic biome (ENVO_01000023)	marine layer (ENVO_01000295)	sea water (ENVO_00002149)	Pelagic	marine_water	SO	Westerlies - Subantarctic Province	535.3	Mesopelagic	dark_ocean	0.22	NA	picoplankton +	206	28460	0	0
PRJEB25141	ERR2338201	SAMEA104614310	CGGTAA[CT]TCCAGCTC[CT][ACG]_CCGTCAATT[ACT]CTT[CT]AA[AG]T	illumina	-62	54	2013-08-06	NA	marine pelagic biome (ENVO_01000023)	NA	sea water (ENVO_00002149)	marine/water/Yes	marine_water	SO	Polar - Antarctic Province	NA	NA	sunlit	NA	NA	picoplankton	79	30269	0	0
PRJNA385736	SRR6401200	SAMN08218812	CCAGCA[GC]C[CT]GCGGTAATTCC_ACTTTCGTTCTTGAT[CT][AG]A	illumina	-53.0035	-170.014	2016-05-16	NA	marine pelagic biome (ENVO_01000023)	marine layer (ENVO_01000295)	sea water (ENVO_00002149)	Pelagic	marine_water	SO	Westerlies - Subantarctic Province	535.8	Mesopelagic	dark_ocean	0.22	NA	picoplankton +	310	194411	1	1
PRJNA385736	SRR6400850	SAMN08218803	CCAGCA[GC]C[CT]GCGGTAATTCC_ACTTTCGTTCTTGAT[CT][AG]A	illumina	-54.4985	-170.003	2016-05-15	NA	marine pelagic biome (ENVO_01000023)	marine layer (ENVO_01000295)	sea water (ENVO_00002149)	Pelagic	marine_water	SO	Westerlies - Subantarctic Province	4902	Bathypelagic	dark_ocean	0.22	NA	picoplankton +	534	111747	1	1
PRJNA385736	SRR6401107	SAMN08218788	CCAGCA[GC]C[CT]GCGGTAATTCC_ACTTTCGTTCTTGAT[CT][AG]A	illumina	-56.0005	-170.004	2016-05-14	NA	marine pelagic biome (ENVO_01000023)	marine layer (ENVO_01000295)	sea water (ENVO_00002149)	Pelagic	marine_water	SO	Westerlies - Subantarctic Province	535.2	Mesopelagic	dark_ocean	0.22	NA	picoplankton +	288	97402	1	1
PRJEB6610	ERR10234930	SAMEA2732530	CCAGCA[GC]C[CT]GCGGTAATTCC_ACTTTCGTTCTTGAT[CT][AG]A	illumina	-44.5838	-52.1952	2010-12-02	NA	marine pelagic biome (ENVO_01000023)	NA	sea water (ENVO_00002149)	NA	marine_water	SO	Westerlies - S. Subtropical Convergence Province	35	Epipelagic	sunlit	5	20	picoplankton +	1942	562740	7	4
PRJNA385736	SRR6401102	SAMN08218970	CCAGCA[GC]C[CT]GCGGTAATTCC_ACTTTCGTTCTTGAT[CT][AG]A	illumina	-39.5151	-172.414	2016-05-30	NA	marine pelagic biome (ENVO_01000023)	marine layer (ENVO_01000295)	sea water (ENVO_00002149)	Pelagic	marine_water	SO	Westerlies - S. Subtropical Convergence Province	4838.5	Bathypelagic	dark_ocean	0.22	NA	picoplankton +	522	79131	1	1
PRJNA385736	SRR6401269	SAMN08218857	CCAGCA[GC]C[CT]GCGGTAATTCC_ACTTTCGTTCTTGAT[CT][AG]A	illumina	-48.9954	-170.004	2016-05-19	NA	marine pelagic biome (ENVO_01000023)	marine layer (ENVO_01000295)	sea water (ENVO_00002149)	Pelagic	marine_water	SO	Westerlies - Subantarctic Province	5339.6	Bathypelagic	dark_ocean	0.22	NA	picoplankton +	700	77867	2	1
PRJNA385736	SRR6400923	SAMN08218847	CCAGCA[GC]C[CT]GCGGTAATTCC_ACTTTCGTTCTTGAT[CT][AG]A	illumina	-50.007	-169.992	2016-05-18	NA	marine pelagic biome (ENVO_01000023)	marine layer (ENVO_01000295)	sea water (ENVO_00002149)	Pelagic	marine_water	SO	Westerlies - Subantarctic Province	1036.1	Bathypelagic	dark_ocean	0.22	NA	picoplankton +	173	73515	2	1
PRJNA385736	SRR6401268	SAMN08218854	CCAGCA[GC]C[CT]GCGGTAATTCC_ACTTTCGTTCTTGAT[CT][AG]A	illumina	-49.4991	-170.017	2016-05-18	NA	marine pelagic biome (ENVO_01000023)	marine layer (ENVO_01000295)	sea water (ENVO_00002149)	Pelagic	marine_water	SO	Westerlies - Subantarctic Province	464.5	Mesopelagic	dark_ocean	0.22	NA	picoplankton +	145	35430	1	1
PRJNA385736	SRR7036157	SAMN08952798	CCAGCA[GC]C[CT]GCGGTAATTCC_ACTTTCGTTCTTGAT[CT][AG]A	illumina	-58.9924	-169.998	2016-05-12	NA	marine pelagic biome (ENVO_01000023)	marine layer (ENVO_01000295)	sea water (ENVO_00002149)	Pelagic_Public	marine_water	SO	Polar - Antarctic Province	465	Mesopelagic	dark_ocean	0.22	NA	picoplankton +	414	34362	1	1
PRJNA385736	SRR6401110	SAMN08218785	CCAGCA[GC]C[CT]GCGGTAATTCC_ACTTTCGTTCTTGAT[CT][AG]A	illumina	-56.0005	-170.004	2016-05-14	NA	marine pelagic biome (ENVO_01000023)	marine layer (ENVO_01000295)	sea water (ENVO_00002149)	Pelagic	marine_water	SO	Westerlies - Subantarctic Province	5193.1	Bathypelagic	dark_ocean	0.22	NA	picoplankton +	293	65242	2	1
PRJNA385736	SRR6401719	SAMN08219619	CCAGCA[GC]C[CT]GCGGTAATTCC_ACTTTCGTTCTTGAT[CT][AG]A	illumina	-64.5018	-170.003	2016-05-05	NA	marine pelagic biome (ENVO_01000023)	marine layer (ENVO_01000295)	sea water (ENVO_00002149)	Pelagic	marine_water	SO	Polar - Antarctic Province	1078.8	Bathypelagic	dark_ocean	0.22	NA	picoplankton +	233	30054	1	1
PRJNA385736	SRR6401124	SAMN08218841	CCAGCA[GC]C[CT]GCGGTAATTCC_ACTTTCGTTCTTGAT[CT][AG]A	illumina	-50.4981	-170	2016-05-18	NA	marine pelagic biome (ENVO_01000023)	marine layer (ENVO_01000295)	sea water (ENVO_00002149)	Pelagic	marine_water	SO	Westerlies - Subantarctic Province	997	Mesopelagic	dark_ocean	0.22	NA	picoplankton +	118	57411	2	2
PRJNA385736	SRR6401155	SAMN08218959	CCAGCA[GC]C[CT]GCGGTAATTCC_ACTTTCGTTCTTGAT[CT][AG]A	illumina	-40.3974	-173.022	2016-05-29	NA	marine pelagic biome (ENVO_01000023)	marine layer (ENVO_01000295)	sea water (ENVO_00002149)	Pelagic	marine_water	SO	Westerlies - S. Subtropical Convergence Province	2085.3	Bathypelagic	dark_ocean	0.22	NA	picoplankton +	150	54573	2	1
PRJNA385736	SRR6401782	SAMN08219677	CCAGCA[GC]C[CT]GCGGTAATTCC_ACTTTCGTTCTTGAT[CT][AG]A	illumina	-56.4952	-170.013	2016-05-13	NA	marine pelagic biome (ENVO_01000023)	marine layer (ENVO_01000295)	sea water (ENVO_00002149)	Pelagic	marine_water	SO	Westerlies - Subantarctic Province	5094	Bathypelagic	dark_ocean	0.22	NA	picoplankton +	548	149628	6	3
PRJNA385736	SRR6401201	SAMN08218815	CCAGCA[GC]C[CT]GCGGTAATTCC_ACTTTCGTTCTTGAT[CT][AG]A	illumina	-52.5039	-169.997	2016-05-17	NA	marine pelagic biome (ENVO_01000023)	marine layer (ENVO_01000295)	sea water (ENVO_00002149)	Pelagic	marine_water	SO	Westerlies - Subantarctic Province	5245.1	Bathypelagic	dark_ocean	0.22	NA	picoplankton +	747	70214	3	1
PRJNA385736	SRR6401156	SAMN08218958	CCAGCA[GC]C[CT]GCGGTAATTCC_ACTTTCGTTCTTGAT[CT][AG]A	illumina	-40.3974	-173.022	2016-05-29	NA	marine pelagic biome (ENVO_01000023)	marine layer (ENVO_01000295)	sea water (ENVO_00002149)	Pelagic	marine_water	SO	Westerlies - S. Subtropical Convergence Province	4499.3	Bathypelagic	dark_ocean	0.22	NA	picoplankton +	114	20267	1	1
PRJNA385736	SRR6401638	SAMN08219659	CCAGCA[GC]C[CT]GCGGTAATTCC_ACTTTCGTTCTTGAT[CT][AG]A	illumina	-58.0008	-170.01	2016-05-13	NA	marine pelagic biome (ENVO_01000023)	marine layer (ENVO_01000295)	sea water (ENVO_00002149)	Pelagic	marine_water	SO	Polar - Antarctic Province	4419.2	Bathypelagic	dark_ocean	0.22	NA	picoplankton +	297	37677	2	2
PRJNA385736	SRR6401473	SAMN08219612	CCAGCA[GC]C[CT]GCGGTAATTCC_ACTTTCGTTCTTGAT[CT][AG]A	illumina	-64.9959	-170.01	2016-05-05	NA	marine pelagic biome (ENVO_01000023)	marine layer (ENVO_01000295)	sea water (ENVO_00002149)	Pelagic	marine_water	SO	Polar - Antarctic Province	2005.8	Bathypelagic	dark_ocean	0.22	NA	picoplankton +	163	18232	1	1
PRJNA385736	SRR6400979	SAMN08218871	CCAGCA[GC]C[CT]GCGGTAATTCC_ACTTTCGTTCTTGAT[CT][AG]A	illumina	-47.1121	-170.469	2016-05-20	NA	marine pelagic biome (ENVO_01000023)	marine layer (ENVO_01000295)	sea water (ENVO_00002149)	Pelagic	marine_water	SO	Westerlies - Subantarctic Province	1036.7	Bathypelagic	dark_ocean	0.22	NA	picoplankton +	112	17334	1	1
PRJEB25141	ERR2338152	SAMEA104614261	CGGTAA[CT]TCCAGCTC[CT][ACG]_CCGTCAATT[ACT]CTT[CT]AA[AG]T	illumina	-66.44	-0.122	2013-06-21	NA	marine pelagic biome (ENVO_01000023)	NA	sea water (ENVO_00002149)	marine/sea ice/sea ice	marine_water	SO	Polar - Antarctic Province	NA	NA	sunlit	NA	NA	picoplankton	351	100214	7	2
PRJEB25141	ERR2338189	SAMEA104614298	CGGTAA[CT]TCCAGCTC[CT][ACG]_CCGTCAATT[ACT]CTT[CT]AA[AG]T	illumina	-63.456	-51.308	2013-07-26	NA	marine pelagic biome (ENVO_01000023)	NA	sea water (ENVO_00002149)	marine/sea ice/sea ice	marine_water	SO	Polar - Austral Polar Province	NA	NA	sunlit	NA	NA	picoplankton	362	91476	11	1
PRJNA385736	SRR6401645	SAMN08219650	CCAGCA[GC]C[CT]GCGGTAATTCC_ACTTTCGTTCTTGAT[CT][AG]A	illumina	-61.4919	-169.998	2016-05-08	NA	marine pelagic biome (ENVO_01000023)	marine layer (ENVO_01000295)	sea water (ENVO_00002149)	Pelagic	marine_water	SO	Polar - Antarctic Province	534.8	Mesopelagic	dark_ocean	0.22	NA	picoplankton +	135	20134	4	2
PRJNA385736	SRR6401126	SAMN08218827	CCAGCA[GC]C[CT]GCGGTAATTCC_ACTTTCGTTCTTGAT[CT][AG]A	illumina	-51.4918	-170.017	2016-05-17	NA	marine pelagic biome (ENVO_01000023)	marine layer (ENVO_01000295)	sea water (ENVO_00002149)	Pelagic	marine_water	SO	Westerlies - Subantarctic Province	4805.6	Bathypelagic	dark_ocean	0.22	NA	picoplankton +	739	75537	16	2
PRJEB25141	ERR2338156	SAMEA104614265	CGGTAA[CT]TCCAGCTC[CT][ACG]_CCGTCAATT[ACT]CTT[CT]AA[AG]T	illumina	-67.466	-0.021	2013-06-24	NA	marine pelagic biome (ENVO_01000023)	NA	sea water (ENVO_00002149)	marine/sea ice/sea ice	marine_water	SO	Polar - Antarctic Province	NA	NA	sunlit	NA	NA	picoplankton	414	73213	16	5
PRJNA385736	SRR6400842	SAMN08218811	CCAGCA[GC]C[CT]GCGGTAATTCC_ACTTTCGTTCTTGAT[CT][AG]A	illumina	-53.0035	-170.014	2016-05-16	NA	marine pelagic biome (ENVO_01000023)	marine layer (ENVO_01000295)	sea water (ENVO_00002149)	Pelagic	marine_water	SO	Westerlies - Subantarctic Province	1136.6	Bathypelagic	dark_ocean	0.22	NA	picoplankton +	832	120553	27	3
PRJNA385736	SRR6400892	SAMN08218895	CCAGCA[GC]C[CT]GCGGTAATTCC_ACTTTCGTTCTTGAT[CT][AG]A	illumina	-44.835	-173.142	2016-05-22	NA	marine pelagic biome (ENVO_01000023)	marine layer (ENVO_01000295)	sea water (ENVO_00002149)	Pelagic	marine_water	SO	Westerlies - Subantarctic Province	1062.5	Bathypelagic	dark_ocean	0.22	NA	picoplankton +	1147	71136	19	4
PRJNA385736	SRR6401776	SAMN08219671	CCAGCA[GC]C[CT]GCGGTAATTCC_ACTTTCGTTCTTGAT[CT][AG]A	illumina	-57.0067	-169.999	2016-05-14	NA	marine pelagic biome (ENVO_01000023)	marine layer (ENVO_01000295)	sea water (ENVO_00002149)	Pelagic	marine_water	SO	Westerlies - Subantarctic Province	5098.4	Bathypelagic	dark_ocean	0.22	NA	picoplankton +	549	75884	22	1
PRJNA385736	SRR6471526	SAMN08363788	CCAGCA[GC]C[CT]GCGGTAATTCC_ACTTTCGTTCTTGAT[CT][AG]A	illumina	-59.9846	86.7675	2016-02-11	NA	marine pelagic biome (ENVO_01000023)	marine layer (ENVO_01000295)	sea water (ENVO_00002149)	Pelagic	marine_water	SO	Polar - Antarctic Province	4471	Bathypelagic	dark_ocean	0.22	NA	picoplankton +	708	112229	34	5
PRJEB25141	ERR2338169	SAMEA104614278	CGGTAA[CT]TCCAGCTC[CT][ACG]_CCGTCAATT[ACT]CTT[CT]AA[AG]T	illumina	-67.187	-13.224	2013-07-08	NA	marine pelagic biome (ENVO_01000023)	NA	sea water (ENVO_00002149)	marine/sea ice/Yes	marine_water	SO	Polar - Antarctic Province	NA	NA	sunlit	NA	NA	picoplankton	372	65292	20	4
PRJNA385736	SRR6401196	SAMN08218816	CCAGCA[GC]C[CT]GCGGTAATTCC_ACTTTCGTTCTTGAT[CT][AG]A	illumina	-52.5039	-169.997	2016-05-17	NA	marine pelagic biome (ENVO_01000023)	marine layer (ENVO_01000295)	sea water (ENVO_00002149)	Pelagic	marine_water	SO	Westerlies - Subantarctic Province	1935.4	Bathypelagic	dark_ocean	0.22	NA	picoplankton +	1367	210796	77	8
PRJNA385736	SRR6400827	SAMN08218881	CCAGCA[GC]C[CT]GCGGTAATTCC_ACTTTCGTTCTTGAT[CT][AG]A	illumina	-46.3285	-171.373	2016-05-21	NA	marine pelagic biome (ENVO_01000023)	marine layer (ENVO_01000295)	sea water (ENVO_00002149)	Pelagic	marine_water	SO	Westerlies - Subantarctic Province	5183.6	Bathypelagic	dark_ocean	0.22	NA	picoplankton +	331	74541	30	1
PRJNA385736	SRR6400942	SAMN08218793	CCAGCA[GC]C[CT]GCGGTAATTCC_ACTTTCGTTCTTGAT[CT][AG]A	illumina	-55.5058	-170.003	2016-05-15	NA	marine pelagic biome (ENVO_01000023)	marine layer (ENVO_01000295)	sea water (ENVO_00002149)	Pelagic	marine_water	SO	Westerlies - Subantarctic Province	1066	Bathypelagic	dark_ocean	0.22	NA	picoplankton +	138	11904	5	4
PRJNA385736	SRR8817799	SAMN08363766	CCAGCA[GC]C[CT]GCGGTAATTCC_ACTTTCGTTCTTGAT[CT][AG]A	illumina	-62.5173	82.025	2016-01-28	NA	marine pelagic biome (ENVO_01000023)	marine layer (ENVO_01000295)	sea water (ENVO_00002149)	Pelagic	marine_water	SO	Polar - Antarctic Province	1988	Bathypelagic	dark_ocean	0.22	NA	picoplankton +	521	357768	161	3
PRJNA385736	SRR6400983	SAMN08218864	CCAGCA[GC]C[CT]GCGGTAATTCC_ACTTTCGTTCTTGAT[CT][AG]A	illumina	-47.4993	-169.989	2016-05-19	NA	marine pelagic biome (ENVO_01000023)	marine layer (ENVO_01000295)	sea water (ENVO_00002149)	Pelagic	marine_water	SO	Westerlies - Subantarctic Province	2000.3	Bathypelagic	dark_ocean	0.22	NA	picoplankton +	893	121826	57	6
PRJNA385736	SRR6400893	SAMN08218894	CCAGCA[GC]C[CT]GCGGTAATTCC_ACTTTCGTTCTTGAT[CT][AG]A	illumina	-44.835	-173.142	2016-05-22	NA	marine pelagic biome (ENVO_01000023)	marine layer (ENVO_01000295)	sea water (ENVO_00002149)	Pelagic	marine_water	SO	Westerlies - Subantarctic Province	1931.1	Bathypelagic	dark_ocean	0.22	NA	picoplankton +	999	51105	24	5
PRJNA385736	SRR6400848	SAMN08218805	CCAGCA[GC]C[CT]GCGGTAATTCC_ACTTTCGTTCTTGAT[CT][AG]A	illumina	-54.4985	-170.003	2016-05-15	NA	marine pelagic biome (ENVO_01000023)	marine layer (ENVO_01000295)	sea water (ENVO_00002149)	Pelagic	marine_water	SO	Westerlies - Subantarctic Province	1036.3	Bathypelagic	dark_ocean	0.22	NA	picoplankton +	715	185027	87	4
PRJNA385736	SRR6401058	SAMN08218877	CCAGCA[GC]C[CT]GCGGTAATTCC_ACTTTCGTTCTTGAT[CT][AG]A	illumina	-46.7187	-170.911	2016-05-20	NA	marine pelagic biome (ENVO_01000023)	marine layer (ENVO_01000295)	sea water (ENVO_00002149)	Pelagic	marine_water	SO	Westerlies - Subantarctic Province	964.7	Mesopelagic	dark_ocean	0.22	NA	picoplankton +	756	148819	77	5
PRJNA385736	SRR6401530	SAMN08219620	CCAGCA[GC]C[CT]GCGGTAATTCC_ACTTTCGTTCTTGAT[CT][AG]A	illumina	-64.5018	-170.003	2016-05-05	NA	marine pelagic biome (ENVO_01000023)	marine layer (ENVO_01000295)	sea water (ENVO_00002149)	Pelagic	marine_water	SO	Polar - Antarctic Province	484	Mesopelagic	dark_ocean	0.22	NA	picoplankton +	363	100572	55	3
PRJNA385736	SRR6401127	SAMN08218828	CCAGCA[GC]C[CT]GCGGTAATTCC_ACTTTCGTTCTTGAT[CT][AG]A	illumina	-51.4918	-170.017	2016-05-17	NA	marine pelagic biome (ENVO_01000023)	marine layer (ENVO_01000295)	sea water (ENVO_00002149)	Pelagic	marine_water	SO	Westerlies - Subantarctic Province	2086.4	Bathypelagic	dark_ocean	0.22	NA	picoplankton +	1033	121995	70	8
PRJNA385736	SRR5924718	SAMN07482690	CCAGCA[GC]C[CT]GCGGTAATTCC_ACTTTCGTTCTTGAT[CT][AG]A	illumina	-35.2227	130.692	2015-12-11	NA	marine pelagic biome (ENVO_01000023)	marine layer (ENVO_01000295)	sea water (ENVO_00002149)	Pelagic	marine_water	SO	Westerlies - S. Subtropical Convergence Province	13	Epipelagic	sunlit	0.22	NA	picoplankton +	1858	82157	49	9
PRJNA385736	SRR6401534	SAMN08219624	CCAGCA[GC]C[CT]GCGGTAATTCC_ACTTTCGTTCTTGAT[CT][AG]A	illumina	-63.9903	-170.048	2016-05-06	NA	marine pelagic biome (ENVO_01000023)	marine layer (ENVO_01000295)	sea water (ENVO_00002149)	Pelagic	marine_water	SO	Polar - Antarctic Province	2000.8	Bathypelagic	dark_ocean	0.22	NA	picoplankton +	480	116118	70	5
PRJNA385736	SRR6401099	SAMN08218965	CCAGCA[GC]C[CT]GCGGTAATTCC_ACTTTCGTTCTTGAT[CT][AG]A	illumina	-39.9695	-172.701	2016-05-30	NA	marine pelagic biome (ENVO_01000023)	marine layer (ENVO_01000295)	sea water (ENVO_00002149)	Pelagic	marine_water	SO	Westerlies - S. Subtropical Convergence Province	1935.6	Bathypelagic	dark_ocean	0.22	NA	picoplankton +	795	172641	113	6
PRJNA385736	SRR6400922	SAMN08218846	CCAGCA[GC]C[CT]GCGGTAATTCC_ACTTTCGTTCTTGAT[CT][AG]A	illumina	-50.007	-169.992	2016-05-18	NA	marine pelagic biome (ENVO_01000023)	marine layer (ENVO_01000295)	sea water (ENVO_00002149)	Pelagic	marine_water	SO	Westerlies - Subantarctic Province	2085.3	Bathypelagic	dark_ocean	0.22	NA	picoplankton +	973	82681	56	7
PRJNA385736	SRR6401245	SAMN08218890	CCAGCA[GC]C[CT]GCGGTAATTCC_ACTTTCGTTCTTGAT[CT][AG]A	illumina	-45.1768	-172.735	2016-05-22	NA	marine pelagic biome (ENVO_01000023)	marine layer (ENVO_01000295)	sea water (ENVO_00002149)	Pelagic	marine_water	SO	Westerlies - Subantarctic Province	534.8	Mesopelagic	dark_ocean	0.22	NA	picoplankton +	364	114919	79	2
PRJNA385736	SRR7036324	SAMN08952704	CCAGCA[GC]C[CT]GCGGTAATTCC_ACTTTCGTTCTTGAT[CT][AG]A	illumina	-59.9999	-170	2016-05-11	NA	marine pelagic biome (ENVO_01000023)	marine layer (ENVO_01000295)	sea water (ENVO_00002149)	Pelagic_Public	marine_water	SO	Polar - Antarctic Province	1035	Bathypelagic	dark_ocean	0.22	NA	picoplankton +	529	34325	25	7
PRJNA385736	SRR6471351	SAMN08363781	CCAGCA[GC]C[CT]GCGGTAATTCC_ACTTTCGTTCTTGAT[CT][AG]A	illumina	-58.6531	80.1428	2016-02-07	NA	marine pelagic biome (ENVO_01000023)	marine layer (ENVO_01000295)	sea water (ENVO_00002149)	Pelagic	marine_water	SO	Polar - Antarctic Province	1559	Bathypelagic	dark_ocean	0.22	NA	picoplankton +	1570	157256	115	9
PRJNA385736	SRR6401247	SAMN08218888	CCAGCA[GC]C[CT]GCGGTAATTCC_ACTTTCGTTCTTGAT[CT][AG]A	illumina	-45.1768	-172.735	2016-05-22	NA	marine pelagic biome (ENVO_01000023)	marine layer (ENVO_01000295)	sea water (ENVO_00002149)	Pelagic	marine_water	SO	Westerlies - Subantarctic Province	2084.2	Bathypelagic	dark_ocean	0.22	NA	picoplankton +	663	153653	115	4
PRJNA385736	SRR6401129	SAMN08218822	CCAGCA[GC]C[CT]GCGGTAATTCC_ACTTTCGTTCTTGAT[CT][AG]A	illumina	-52.0024	-170.076	2016-05-17	NA	marine pelagic biome (ENVO_01000023)	marine layer (ENVO_01000295)	sea water (ENVO_00002149)	Pelagic	marine_water	SO	Westerlies - Subantarctic Province	1999.7	Bathypelagic	dark_ocean	0.22	NA	picoplankton +	407	235464	179	3
PRJNA385736	SRR6401195	SAMN08218817	CCAGCA[GC]C[CT]GCGGTAATTCC_ACTTTCGTTCTTGAT[CT][AG]A	illumina	-52.5039	-169.997	2016-05-17	NA	marine pelagic biome (ENVO_01000023)	marine layer (ENVO_01000295)	sea water (ENVO_00002149)	Pelagic	marine_water	SO	Westerlies - Subantarctic Province	1067.2	Bathypelagic	dark_ocean	0.22	NA	picoplankton +	1332	119617	94	10
PRJNA385736	SRR6401128	SAMN08218829	CCAGCA[GC]C[CT]GCGGTAATTCC_ACTTTCGTTCTTGAT[CT][AG]A	illumina	-51.4918	-170.017	2016-05-17	NA	marine pelagic biome (ENVO_01000023)	marine layer (ENVO_01000295)	sea water (ENVO_00002149)	Pelagic	marine_water	SO	Westerlies - Subantarctic Province	1035.8	Bathypelagic	dark_ocean	0.22	NA	picoplankton +	1963	102302	82	11
PRJNA385736	SRR6401254	SAMN08218883	CCAGCA[GC]C[CT]GCGGTAATTCC_ACTTTCGTTCTTGAT[CT][AG]A	illumina	-46.3285	-171.373	2016-05-21	NA	marine pelagic biome (ENVO_01000023)	marine layer (ENVO_01000295)	sea water (ENVO_00002149)	Pelagic	marine_water	SO	Westerlies - Subantarctic Province	999.7	Mesopelagic	dark_ocean	0.22	NA	picoplankton +	1525	72780	59	7
PRJEB25141	ERR2338150	SAMEA104614259	CGGTAA[CT]TCCAGCTC[CT][ACG]_CCGTCAATT[ACT]CTT[CT]AA[AG]T	illumina	-63.901	-0.031	2013-06-19	NA	marine pelagic biome (ENVO_01000023)	NA	sea water (ENVO_00002149)	marine/pancake ice/sea ice	marine_water	SO	Polar - Antarctic Province	NA	NA	sunlit	NA	NA	picoplankton	269	34870	29	4
PRJNA385736	SRR6401248	SAMN08218889	CCAGCA[GC]C[CT]GCGGTAATTCC_ACTTTCGTTCTTGAT[CT][AG]A	illumina	-45.1768	-172.735	2016-05-22	NA	marine pelagic biome (ENVO_01000023)	marine layer (ENVO_01000295)	sea water (ENVO_00002149)	Pelagic	marine_water	SO	Westerlies - Subantarctic Province	937.2	Mesopelagic	dark_ocean	0.22	NA	picoplankton +	940	107428	94	7
PRJNA385736	SRR6401130	SAMN08218823	CCAGCA[GC]C[CT]GCGGTAATTCC_ACTTTCGTTCTTGAT[CT][AG]A	illumina	-52.0024	-170.076	2016-05-17	NA	marine pelagic biome (ENVO_01000023)	marine layer (ENVO_01000295)	sea water (ENVO_00002149)	Pelagic	marine_water	SO	Westerlies - Subantarctic Province	1001.8	Bathypelagic	dark_ocean	0.22	NA	picoplankton +	1294	136437	125	9
PRJNA385736	SRR6401103	SAMN08218971	CCAGCA[GC]C[CT]GCGGTAATTCC_ACTTTCGTTCTTGAT[CT][AG]A	illumina	-39.5151	-172.414	2016-05-30	NA	marine pelagic biome (ENVO_01000023)	marine layer (ENVO_01000295)	sea water (ENVO_00002149)	Pelagic	marine_water	SO	Westerlies - S. Subtropical Convergence Province	2000.8	Bathypelagic	dark_ocean	0.22	NA	picoplankton +	855	82798	76	7
PRJNA385736	SRR6401471	SAMN08219661	CCAGCA[GC]C[CT]GCGGTAATTCC_ACTTTCGTTCTTGAT[CT][AG]A	illumina	-58.0008	-170.01	2016-05-13	NA	marine pelagic biome (ENVO_01000023)	marine layer (ENVO_01000295)	sea water (ENVO_00002149)	Pelagic	marine_water	SO	Polar - Antarctic Province	997.1	Mesopelagic	dark_ocean	0.22	NA	picoplankton +	1541	155355	144	15
PRJNA385736	SRR7035941	SAMN08952809	CCAGCA[GC]C[CT]GCGGTAATTCC_ACTTTCGTTCTTGAT[CT][AG]A	illumina	-53.5009	-169.991	2016-05-16	NA	marine pelagic biome (ENVO_01000023)	marine layer (ENVO_01000295)	sea water (ENVO_00002149)	Pelagic_Public	marine_water	SO	Westerlies - Subantarctic Province	1000	Bathypelagic	dark_ocean	0.22	NA	picoplankton +	642	72124	67	6
PRJNA385736	SRR6400937	SAMN08218798	CCAGCA[GC]C[CT]GCGGTAATTCC_ACTTTCGTTCTTGAT[CT][AG]A	illumina	-54.9975	-169.997	2016-05-15	NA	marine pelagic biome (ENVO_01000023)	marine layer (ENVO_01000295)	sea water (ENVO_00002149)	Pelagic	marine_water	SO	Westerlies - Subantarctic Province	2001	Bathypelagic	dark_ocean	0.22	NA	picoplankton +	761	174013	171	9
PRJNA385736	SRR6401778	SAMN08219673	CCAGCA[GC]C[CT]GCGGTAATTCC_ACTTTCGTTCTTGAT[CT][AG]A	illumina	-57.0067	-169.999	2016-05-14	NA	marine pelagic biome (ENVO_01000023)	marine layer (ENVO_01000295)	sea water (ENVO_00002149)	Pelagic	marine_water	SO	Westerlies - Subantarctic Province	1066.3	Bathypelagic	dark_ocean	0.22	NA	picoplankton +	632	152853	151	3
PRJNA385736	SRR6401105	SAMN08218786	CCAGCA[GC]C[CT]GCGGTAATTCC_ACTTTCGTTCTTGAT[CT][AG]A	illumina	-56.0005	-170.004	2016-05-14	NA	marine pelagic biome (ENVO_01000023)	marine layer (ENVO_01000295)	sea water (ENVO_00002149)	Pelagic	marine_water	SO	Westerlies - Subantarctic Province	2084.1	Bathypelagic	dark_ocean	0.22	NA	picoplankton +	1017	131043	130	8
PRJNA385736	SRR8817673	SAMN08363775	CCAGCA[GC]C[CT]GCGGTAATTCC_ACTTTCGTTCTTGAT[CT][AG]A	illumina	-63.1297	87.2599	2016-02-04	NA	marine pelagic biome (ENVO_01000023)	marine layer (ENVO_01000295)	sea water (ENVO_00002149)	Pelagic	marine_water	SO	Polar - Antarctic Province	3840	Bathypelagic	dark_ocean	0.22	NA	picoplankton +	763	155962	157	4
PRJNA385736	SRR6401450	SAMN08219643	CCAGCA[GC]C[CT]GCGGTAATTCC_ACTTTCGTTCTTGAT[CT][AG]A	illumina	-62.0026	-170.005	2016-05-08	NA	marine pelagic biome (ENVO_01000023)	marine layer (ENVO_01000295)	sea water (ENVO_00002149)	Pelagic	marine_water	SO	Polar - Antarctic Province	998.5	Mesopelagic	dark_ocean	0.22	NA	picoplankton +	1502	131076	138	11
PRJNA385736	SRR6401230	SAMN08218972	CCAGCA[GC]C[CT]GCGGTAATTCC_ACTTTCGTTCTTGAT[CT][AG]A	illumina	-39.5151	-172.414	2016-05-30	NA	marine pelagic biome (ENVO_01000023)	marine layer (ENVO_01000295)	sea water (ENVO_00002149)	Pelagic	marine_water	SO	Westerlies - S. Subtropical Convergence Province	997.9	Mesopelagic	dark_ocean	0.22	NA	picoplankton +	1028	113518	122	4
PRJNA385736	SRR6401253	SAMN08218882	CCAGCA[GC]C[CT]GCGGTAATTCC_ACTTTCGTTCTTGAT[CT][AG]A	illumina	-46.3285	-171.373	2016-05-21	NA	marine pelagic biome (ENVO_01000023)	marine layer (ENVO_01000295)	sea water (ENVO_00002149)	Pelagic	marine_water	SO	Westerlies - Subantarctic Province	2001.1	Bathypelagic	dark_ocean	0.22	NA	picoplankton +	1854	118692	129	14
PRJNA385736	SRR8817801	SAMN08363765	CCAGCA[GC]C[CT]GCGGTAATTCC_ACTTTCGTTCTTGAT[CT][AG]A	illumina	-62.533	83.9003	2016-01-28	NA	marine pelagic biome (ENVO_01000023)	marine layer (ENVO_01000295)	sea water (ENVO_00002149)	Pelagic	marine_water	SO	Polar - Antarctic Province	2630	Bathypelagic	dark_ocean	0.22	NA	picoplankton +	1079	152352	170	7
PRJNA385736	SRR6401784	SAMN08219679	CCAGCA[GC]C[CT]GCGGTAATTCC_ACTTTCGTTCTTGAT[CT][AG]A	illumina	-56.4952	-170.013	2016-05-13	NA	marine pelagic biome (ENVO_01000023)	marine layer (ENVO_01000295)	sea water (ENVO_00002149)	Pelagic	marine_water	SO	Westerlies - Subantarctic Province	999.4	Mesopelagic	dark_ocean	0.22	NA	picoplankton +	525	154597	178	3
PRJNA385736	SRR6401059	SAMN08218876	CCAGCA[GC]C[CT]GCGGTAATTCC_ACTTTCGTTCTTGAT[CT][AG]A	illumina	-46.7187	-170.911	2016-05-20	NA	marine pelagic biome (ENVO_01000023)	marine layer (ENVO_01000295)	sea water (ENVO_00002149)	Pelagic	marine_water	SO	Westerlies - Subantarctic Province	1937.5	Bathypelagic	dark_ocean	0.22	NA	picoplankton +	1415	115233	134	13
PRJNA385736	SRR7036039	SAMN08952810	CCAGCA[GC]C[CT]GCGGTAATTCC_ACTTTCGTTCTTGAT[CT][AG]A	illumina	-53.5009	-169.991	2016-05-16	NA	marine pelagic biome (ENVO_01000023)	marine layer (ENVO_01000295)	sea water (ENVO_00002149)	Pelagic_Public	marine_water	SO	Westerlies - Subantarctic Province	498.6	Mesopelagic	dark_ocean	0.22	NA	picoplankton +	765	64520	78	4
PRJNA385736	SRR6401482	SAMN08219614	CCAGCA[GC]C[CT]GCGGTAATTCC_ACTTTCGTTCTTGAT[CT][AG]A	illumina	-64.9959	-170.01	2016-05-05	NA	marine pelagic biome (ENVO_01000023)	marine layer (ENVO_01000295)	sea water (ENVO_00002149)	Pelagic	marine_water	SO	Polar - Antarctic Province	537.4	Mesopelagic	dark_ocean	0.22	NA	picoplankton +	260	87267	108	2
PRJNA385736	SRR7036402	SAMN08952820	CCAGCA[GC]C[CT]GCGGTAATTCC_ACTTTCGTTCTTGAT[CT][AG]A	illumina	-47.9945	-169.993	2016-05-19	NA	marine pelagic biome (ENVO_01000023)	marine layer (ENVO_01000295)	sea water (ENVO_00002149)	Pelagic_Public	marine_water	SO	Westerlies - Subantarctic Province	1935	Bathypelagic	dark_ocean	0.22	NA	picoplankton +	272	70901	88	1
PRJNA385736	SRR6401063	SAMN08218872	CCAGCA[GC]C[CT]GCGGTAATTCC_ACTTTCGTTCTTGAT[CT][AG]A	illumina	-47.1121	-170.469	2016-05-20	NA	marine pelagic biome (ENVO_01000023)	marine layer (ENVO_01000295)	sea water (ENVO_00002149)	Pelagic	marine_water	SO	Westerlies - Subantarctic Province	534.7	Mesopelagic	dark_ocean	0.22	NA	picoplankton +	287	126292	159	1
PRJNA385736	SRR6401376	SAMN08219635	CCAGCA[GC]C[CT]GCGGTAATTCC_ACTTTCGTTCTTGAT[CT][AG]A	illumina	-62.4988	-169.993	2016-05-08	NA	marine pelagic biome (ENVO_01000023)	marine layer (ENVO_01000295)	sea water (ENVO_00002149)	Pelagic	marine_water	SO	Polar - Antarctic Province	2568.8	Bathypelagic	dark_ocean	0.22	NA	picoplankton +	652	175869	228	3
PRJNA385736	SRR8817435	SAMN08363778	CCAGCA[GC]C[CT]GCGGTAATTCC_ACTTTCGTTCTTGAT[CT][AG]A	illumina	-61.1905	83.8663	2016-02-05	NA	marine pelagic biome (ENVO_01000023)	marine layer (ENVO_01000295)	sea water (ENVO_00002149)	Pelagic	marine_water	SO	Polar - Antarctic Province	2364	Bathypelagic	dark_ocean	0.22	NA	picoplankton +	769	213488	281	6
PRJNA385736	SRR6401104	SAMN08218787	CCAGCA[GC]C[CT]GCGGTAATTCC_ACTTTCGTTCTTGAT[CT][AG]A	illumina	-56.0005	-170.004	2016-05-14	NA	marine pelagic biome (ENVO_01000023)	marine layer (ENVO_01000295)	sea water (ENVO_00002149)	Pelagic	marine_water	SO	Westerlies - Subantarctic Province	1035.7	Bathypelagic	dark_ocean	0.22	NA	picoplankton +	1501	123993	168	14
PRJNA385736	SRR6401096	SAMN08218966	CCAGCA[GC]C[CT]GCGGTAATTCC_ACTTTCGTTCTTGAT[CT][AG]A	illumina	-39.9695	-172.701	2016-05-30	NA	marine pelagic biome (ENVO_01000023)	marine layer (ENVO_01000295)	sea water (ENVO_00002149)	Pelagic	marine_water	SO	Westerlies - S. Subtropical Convergence Province	1065.1	Bathypelagic	dark_ocean	0.22	NA	picoplankton +	320	59607	82	3
PRJNA385736	SRR6471352	SAMN08363780	CCAGCA[GC]C[CT]GCGGTAATTCC_ACTTTCGTTCTTGAT[CT][AG]A	illumina	-59.3435	81.0712	2016-02-07	NA	marine pelagic biome (ENVO_01000023)	marine layer (ENVO_01000295)	sea water (ENVO_00002149)	Pelagic	marine_water	SO	Polar - Antarctic Province	1943	Bathypelagic	dark_ocean	0.22	NA	picoplankton +	1274	165578	229	14
PRJNA385736	SRR6401448	SAMN08219641	CCAGCA[GC]C[CT]GCGGTAATTCC_ACTTTCGTTCTTGAT[CT][AG]A	illumina	-62.0026	-170.005	2016-05-08	NA	marine pelagic biome (ENVO_01000023)	marine layer (ENVO_01000295)	sea water (ENVO_00002149)	Pelagic	marine_water	SO	Polar - Antarctic Province	3296.5	Bathypelagic	dark_ocean	0.22	NA	picoplankton +	495	162923	234	1
PRJNA385736	SRR6401466	SAMN08219666	CCAGCA[GC]C[CT]GCGGTAATTCC_ACTTTCGTTCTTGAT[CT][AG]A	illumina	-57.5029	-170.006	2016-05-13	NA	marine pelagic biome (ENVO_01000023)	marine layer (ENVO_01000295)	sea water (ENVO_00002149)	Pelagic	marine_water	SO	Polar - Antarctic Province	2086.8	Bathypelagic	dark_ocean	0.22	NA	picoplankton +	718	191584	277	6
PRJNA385736	SRR6400841	SAMN08218810	CCAGCA[GC]C[CT]GCGGTAATTCC_ACTTTCGTTCTTGAT[CT][AG]A	illumina	-53.0035	-170.014	2016-05-16	NA	marine pelagic biome (ENVO_01000023)	marine layer (ENVO_01000295)	sea water (ENVO_00002149)	Pelagic	marine_water	SO	Westerlies - Subantarctic Province	2086.2	Bathypelagic	dark_ocean	0.22	NA	picoplankton +	948	114871	170	8
PRJNA385736	SRR6401062	SAMN08218873	CCAGCA[GC]C[CT]GCGGTAATTCC_ACTTTCGTTCTTGAT[CT][AG]A	illumina	-47.1121	-170.469	2016-05-20	NA	marine pelagic biome (ENVO_01000023)	marine layer (ENVO_01000295)	sea water (ENVO_00002149)	Pelagic	marine_water	SO	Westerlies - Subantarctic Province	59.8	Epipelagic	sunlit	0.22	NA	picoplankton +	1127	131055	195	14
PRJEB6610	ERR10234932	SAMEA2732484	CCAGCA[GC]C[CT]GCGGTAATTCC_ACTTTCGTTCTTGAT[CT][AG]A	illumina	-64.358	-53.0534	2011-01-09	NA	marine pelagic biome (ENVO_01000023)	NA	sea water (ENVO_00002149)	NA	marine_water	SO	Polar - Austral Polar Province	5	Surface	sunlit	5	20	picoplankton +	1401	490659	777	7
PRJNA385736	SRR7036164	SAMN08952797	CCAGCA[GC]C[CT]GCGGTAATTCC_ACTTTCGTTCTTGAT[CT][AG]A	illumina	-58.9924	-169.998	2016-05-12	NA	marine pelagic biome (ENVO_01000023)	marine layer (ENVO_01000295)	sea water (ENVO_00002149)	Pelagic_Public	marine_water	SO	Polar - Antarctic Province	965	Mesopelagic	dark_ocean	0.22	NA	picoplankton +	656	37213	62	4
PRJNA385736	SRR7036334	SAMN08952803	CCAGCA[GC]C[CT]GCGGTAATTCC_ACTTTCGTTCTTGAT[CT][AG]A	illumina	-53.9924	-169.958	2016-05-16	NA	marine pelagic biome (ENVO_01000023)	marine layer (ENVO_01000295)	sea water (ENVO_00002149)	Pelagic_Public	marine_water	SO	Westerlies - Subantarctic Province	1065	Bathypelagic	dark_ocean	0.22	NA	picoplankton +	996	51752	87	12
PRJNA385736	SRR6401470	SAMN08219662	CCAGCA[GC]C[CT]GCGGTAATTCC_ACTTTCGTTCTTGAT[CT][AG]A	illumina	-58.0008	-170.01	2016-05-13	NA	marine pelagic biome (ENVO_01000023)	marine layer (ENVO_01000295)	sea water (ENVO_00002149)	Pelagic	marine_water	SO	Polar - Antarctic Province	497.5	Mesopelagic	dark_ocean	0.22	NA	picoplankton +	818	12898	22	10
PRJNA385736	SRR8817433	SAMN08363779	CCAGCA[GC]C[CT]GCGGTAATTCC_ACTTTCGTTCTTGAT[CT][AG]A	illumina	-60.361	82.5368	2016-02-06	NA	marine pelagic biome (ENVO_01000023)	marine layer (ENVO_01000295)	sea water (ENVO_00002149)	Pelagic	marine_water	SO	Polar - Antarctic Province	1731	Bathypelagic	dark_ocean	0.22	NA	picoplankton +	1453	164843	287	11
PRJNA385736	SRR5924881	SAMN07482684	CCAGCA[GC]C[CT]GCGGTAATTCC_ACTTTCGTTCTTGAT[CT][AG]A	illumina	-36.596	136.015	2015-12-03	NA	marine pelagic biome (ENVO_01000023)	marine layer (ENVO_01000295)	sea water (ENVO_00002149)	Pelagic	marine_water	SO	Westerlies - S. Subtropical Convergence Province	60	Epipelagic	sunlit	0.22	NA	picoplankton +	2144	75221	133	14
PRJNA385736	SRR5924731	SAMN07482688	CCAGCA[GC]C[CT]GCGGTAATTCC_ACTTTCGTTCTTGAT[CT][AG]A	illumina	-33.5667	130.67	2015-12-13	NA	marine pelagic biome (ENVO_01000023)	marine layer (ENVO_01000295)	sea water (ENVO_00002149)	Pelagic	marine_water	SO	Westerlies - S. Subtropical Convergence Province	60	Epipelagic	sunlit	0.22	NA	picoplankton +	1270	70527	125	10
PRJNA385736	SRR5924472	SAMN07482698	CCAGCA[GC]C[CT]GCGGTAATTCC_ACTTTCGTTCTTGAT[CT][AG]A	illumina	-37.2659	135.597	2015-12-01	NA	marine pelagic biome (ENVO_01000023)	marine layer (ENVO_01000295)	sea water (ENVO_00002149)	Pelagic	marine_water	SO	Westerlies - S. Subtropical Convergence Province	74	Epipelagic	sunlit	0.22	NA	picoplankton +	2671	100209	182	16
PRJNA385736	SRR6401783	SAMN08219678	CCAGCA[GC]C[CT]GCGGTAATTCC_ACTTTCGTTCTTGAT[CT][AG]A	illumina	-56.4952	-170.013	2016-05-13	NA	marine pelagic biome (ENVO_01000023)	marine layer (ENVO_01000295)	sea water (ENVO_00002149)	Pelagic	marine_water	SO	Westerlies - Subantarctic Province	1999.7	Bathypelagic	dark_ocean	0.22	NA	picoplankton +	656	152119	279	8
PRJNA385736	SRR6401229	SAMN08218973	CCAGCA[GC]C[CT]GCGGTAATTCC_ACTTTCGTTCTTGAT[CT][AG]A	illumina	-39.5151	-172.414	2016-05-30	NA	marine pelagic biome (ENVO_01000023)	marine layer (ENVO_01000295)	sea water (ENVO_00002149)	Pelagic	marine_water	SO	Westerlies - S. Subtropical Convergence Province	500.8	Mesopelagic	dark_ocean	0.22	NA	picoplankton +	1511	76233	141	9
PRJNA385736	SRR6400887	SAMN08218896	CCAGCA[GC]C[CT]GCGGTAATTCC_ACTTTCGTTCTTGAT[CT][AG]A	illumina	-44.835	-173.142	2016-05-22	NA	marine pelagic biome (ENVO_01000023)	marine layer (ENVO_01000295)	sea water (ENVO_00002149)	Pelagic	marine_water	SO	Westerlies - Subantarctic Province	484.4	Mesopelagic	dark_ocean	0.22	NA	picoplankton +	1206	88066	163	7
PRJNA385736	SRR7036174	SAMN08952702	CCAGCA[GC]C[CT]GCGGTAATTCC_ACTTTCGTTCTTGAT[CT][AG]A	illumina	-59.9999	-170	2016-05-11	NA	marine pelagic biome (ENVO_01000023)	marine layer (ENVO_01000295)	sea water (ENVO_00002149)	Pelagic_Public	marine_water	SO	Polar - Antarctic Province	3880	Bathypelagic	dark_ocean	0.22	NA	picoplankton +	191	67580	129	1
PRJNA385736	SRR7036399	SAMN08952821	CCAGCA[GC]C[CT]GCGGTAATTCC_ACTTTCGTTCTTGAT[CT][AG]A	illumina	-47.9945	-169.993	2016-05-19	NA	marine pelagic biome (ENVO_01000023)	marine layer (ENVO_01000295)	sea water (ENVO_00002149)	Pelagic_Public	marine_water	SO	Westerlies - Subantarctic Province	965	Mesopelagic	dark_ocean	0.22	NA	picoplankton +	734	39609	76	2
PRJNA385736	SRR6401474	SAMN08219613	CCAGCA[GC]C[CT]GCGGTAATTCC_ACTTTCGTTCTTGAT[CT][AG]A	illumina	-64.9959	-170.01	2016-05-05	NA	marine pelagic biome (ENVO_01000023)	marine layer (ENVO_01000295)	sea water (ENVO_00002149)	Pelagic	marine_water	SO	Polar - Antarctic Province	1035	Bathypelagic	dark_ocean	0.22	NA	picoplankton +	291	64958	125	3
PRJNA385736	SRR8817675	SAMN08363776	CCAGCA[GC]C[CT]GCGGTAATTCC_ACTTTCGTTCTTGAT[CT][AG]A	illumina	-62.5077	86.1327	2016-02-04	NA	marine pelagic biome (ENVO_01000023)	marine layer (ENVO_01000295)	sea water (ENVO_00002149)	Pelagic	marine_water	SO	Polar - Antarctic Province	200	Mesopelagic	dark_ocean	0.22	NA	picoplankton +	482	107887	209	7
PRJNA385736	SRR6401383	SAMN08219638	CCAGCA[GC]C[CT]GCGGTAATTCC_ACTTTCGTTCTTGAT[CT][AG]A	illumina	-62.4988	-169.993	2016-05-08	NA	marine pelagic biome (ENVO_01000023)	marine layer (ENVO_01000295)	sea water (ENVO_00002149)	Pelagic	marine_water	SO	Polar - Antarctic Province	486.3	Mesopelagic	dark_ocean	0.22	NA	picoplankton +	1285	62929	123	10
PRJNA385736	SRR6401641	SAMN08219654	CCAGCA[GC]C[CT]GCGGTAATTCC_ACTTTCGTTCTTGAT[CT][AG]A	illumina	-61.001	-170.012	2016-05-09	NA	marine pelagic biome (ENVO_01000023)	marine layer (ENVO_01000295)	sea water (ENVO_00002149)	Pelagic	marine_water	SO	Polar - Antarctic Province	1935.3	Bathypelagic	dark_ocean	0.22	NA	picoplankton +	488	140783	278	4
PRJNA385736	SRR6401251	SAMN08218884	CCAGCA[GC]C[CT]GCGGTAATTCC_ACTTTCGTTCTTGAT[CT][AG]A	illumina	-46.3285	-171.373	2016-05-21	NA	marine pelagic biome (ENVO_01000023)	marine layer (ENVO_01000295)	sea water (ENVO_00002149)	Pelagic	marine_water	SO	Westerlies - Subantarctic Province	550.6	Mesopelagic	dark_ocean	0.22	NA	picoplankton +	1399	62072	124	9
PRJNA385736	SRR7036198	SAMN08952815	CCAGCA[GC]C[CT]GCGGTAATTCC_ACTTTCGTTCTTGAT[CT][AG]A	illumina	-48.5025	-170	2016-05-19	NA	marine pelagic biome (ENVO_01000023)	marine layer (ENVO_01000295)	sea water (ENVO_00002149)	Pelagic_Public	marine_water	SO	Westerlies - Subantarctic Province	1035	Bathypelagic	dark_ocean	0.22	NA	picoplankton +	822	62888	127	7
PRJNA385736	SRR6401246	SAMN08218891	CCAGCA[GC]C[CT]GCGGTAATTCC_ACTTTCGTTCTTGAT[CT][AG]A	illumina	-45.1768	-172.735	2016-05-22	NA	marine pelagic biome (ENVO_01000023)	marine layer (ENVO_01000295)	sea water (ENVO_00002149)	Pelagic	marine_water	SO	Westerlies - Subantarctic Province	84.6	Epipelagic	sunlit	0.22	NA	picoplankton +	2170	102857	215	16
PRJNA385736	SRR7035985	SAMN08952824	CCAGCA[GC]C[CT]GCGGTAATTCC_ACTTTCGTTCTTGAT[CT][AG]A	illumina	-47.9945	-169.993	2016-05-19	NA	marine pelagic biome (ENVO_01000023)	marine layer (ENVO_01000295)	sea water (ENVO_00002149)	Pelagic_Public	marine_water	SO	Westerlies - Subantarctic Province	40	Epipelagic	sunlit	0.22	NA	picoplankton +	1902	97996	209	19
PRJNA385736	SRR7036147	SAMN08952693	CCAGCA[GC]C[CT]GCGGTAATTCC_ACTTTCGTTCTTGAT[CT][AG]A	illumina	-66.3317	-170.01	2016-05-04	NA	marine pelagic biome (ENVO_01000023)	marine layer (ENVO_01000295)	sea water (ENVO_00002149)	Pelagic_Public	marine_water	SO	Polar - Antarctic Province	485	Mesopelagic	dark_ocean	0.22	NA	picoplankton +	627	54585	117	5
PRJNA385736	SRR5924513	SAMN07482721	CCAGCA[GC]C[CT]GCGGTAATTCC_ACTTTCGTTCTTGAT[CT][AG]A	illumina	-33.524	131.126	2015-12-09	NA	marine pelagic biome (ENVO_01000023)	marine layer (ENVO_01000295)	sea water (ENVO_00002149)	Pelagic	marine_water	SO	Westerlies - S. Subtropical Convergence Province	60	Epipelagic	sunlit	0.22	NA	picoplankton +	2441	107891	236	23
PRJNA385736	SRR6401472	SAMN08219660	CCAGCA[GC]C[CT]GCGGTAATTCC_ACTTTCGTTCTTGAT[CT][AG]A	illumina	-58.0008	-170.01	2016-05-13	NA	marine pelagic biome (ENVO_01000023)	marine layer (ENVO_01000295)	sea water (ENVO_00002149)	Pelagic	marine_water	SO	Polar - Antarctic Province	1999.3	Bathypelagic	dark_ocean	0.22	NA	picoplankton +	942	128470	282	9
PRJNA385736	SRR7035946	SAMN08952808	CCAGCA[GC]C[CT]GCGGTAATTCC_ACTTTCGTTCTTGAT[CT][AG]A	illumina	-53.5009	-169.991	2016-05-16	NA	marine pelagic biome (ENVO_01000023)	marine layer (ENVO_01000295)	sea water (ENVO_00002149)	Pelagic_Public	marine_water	SO	Westerlies - Subantarctic Province	2000	Bathypelagic	dark_ocean	0.22	NA	picoplankton +	363	48183	107	2
PRJNA385736	SRR6401377	SAMN08219636	CCAGCA[GC]C[CT]GCGGTAATTCC_ACTTTCGTTCTTGAT[CT][AG]A	illumina	-62.4988	-169.993	2016-05-08	NA	marine pelagic biome (ENVO_01000023)	marine layer (ENVO_01000295)	sea water (ENVO_00002149)	Pelagic	marine_water	SO	Polar - Antarctic Province	2086.3	Bathypelagic	dark_ocean	0.22	NA	picoplankton +	1091	83441	188	9
PRJNA385736	SRR5924860	SAMN07482717	CCAGCA[GC]C[CT]GCGGTAATTCC_ACTTTCGTTCTTGAT[CT][AG]A	illumina	-33.5546	130.671	2015-12-13	NA	marine pelagic biome (ENVO_01000023)	marine layer (ENVO_01000295)	sea water (ENVO_00002149)	Pelagic	marine_water	SO	Westerlies - S. Subtropical Convergence Province	86	Epipelagic	sunlit	0.22	NA	picoplankton +	2402	97557	222	20
PRJNA385736	SRR6400847	SAMN08218804	CCAGCA[GC]C[CT]GCGGTAATTCC_ACTTTCGTTCTTGAT[CT][AG]A	illumina	-54.4985	-170.003	2016-05-15	NA	marine pelagic biome (ENVO_01000023)	marine layer (ENVO_01000295)	sea water (ENVO_00002149)	Pelagic	marine_water	SO	Westerlies - Subantarctic Province	2084.4	Bathypelagic	dark_ocean	0.22	NA	picoplankton +	547	143454	329	6
PRJNA385736	SRR6401465	SAMN08219667	CCAGCA[GC]C[CT]GCGGTAATTCC_ACTTTCGTTCTTGAT[CT][AG]A	illumina	-57.5029	-170.006	2016-05-13	NA	marine pelagic biome (ENVO_01000023)	marine layer (ENVO_01000295)	sea water (ENVO_00002149)	Pelagic	marine_water	SO	Polar - Antarctic Province	1035.6	Bathypelagic	dark_ocean	0.22	NA	picoplankton +	1212	115703	266	12
PRJEB23910	ERR2222661	SAMEA104430331	CCAGCA[GC]C[CT]GCGGTAATTCC_ACTTTCGTTCTTGAT[CT][AG]A	illumina	-72.9996	-113.304	2010-12-21	NA	marine pelagic biome (ENVO_01000023)	NA	sea water (ENVO_00002149)	marine biome/open water/coastal sea water	marine_water	SO	Polar - Austral Polar Province	20	Epipelagic	sunlit	0.8	3	picoplankton +	254	16110	38	4
PRJNA385736	SRR5924884	SAMN07482685	CCAGCA[GC]C[CT]GCGGTAATTCC_ACTTTCGTTCTTGAT[CT][AG]A	illumina	-34.7435	130.218	2015-12-18	NA	marine pelagic biome (ENVO_01000023)	marine layer (ENVO_01000295)	sea water (ENVO_00002149)	Pelagic	marine_water	SO	Westerlies - S. Subtropical Convergence Province	60	Epipelagic	sunlit	0.22	NA	picoplankton +	2206	100818	242	21
PRJNA385736	SRR6401451	SAMN08219642	CCAGCA[GC]C[CT]GCGGTAATTCC_ACTTTCGTTCTTGAT[CT][AG]A	illumina	-62.0026	-170.005	2016-05-08	NA	marine pelagic biome (ENVO_01000023)	marine layer (ENVO_01000295)	sea water (ENVO_00002149)	Pelagic	marine_water	SO	Polar - Antarctic Province	1999.2	Bathypelagic	dark_ocean	0.22	NA	picoplankton +	994	94338	234	10
PRJNA385736	SRR7036000	SAMN08952801	CCAGCA[GC]C[CT]GCGGTAATTCC_ACTTTCGTTCTTGAT[CT][AG]A	illumina	-53.9924	-169.958	2016-05-16	NA	marine pelagic biome (ENVO_01000023)	marine layer (ENVO_01000295)	sea water (ENVO_00002149)	Pelagic_Public	marine_water	SO	Westerlies - Subantarctic Province	5200	Bathypelagic	dark_ocean	0.22	NA	picoplankton +	329	33297	83	2
PRJNA385736	SRR6401158	SAMN08218956	CCAGCA[GC]C[CT]GCGGTAATTCC_ACTTTCGTTCTTGAT[CT][AG]A	illumina	-40.8354	-173.33	2016-05-29	NA	marine pelagic biome (ENVO_01000023)	marine layer (ENVO_01000295)	sea water (ENVO_00002149)	Pelagic	marine_water	SO	Westerlies - S. Subtropical Convergence Province	50.8	Epipelagic	sunlit	0.22	NA	picoplankton +	2469	92023	230	12
PRJNA385736	SRR6401444	SAMN08219644	CCAGCA[GC]C[CT]GCGGTAATTCC_ACTTTCGTTCTTGAT[CT][AG]A	illumina	-62.0026	-170.005	2016-05-08	NA	marine pelagic biome (ENVO_01000023)	marine layer (ENVO_01000295)	sea water (ENVO_00002149)	Pelagic	marine_water	SO	Polar - Antarctic Province	502.9	Mesopelagic	dark_ocean	0.22	NA	picoplankton +	1786	108956	276	19
PRJNA385736	SRR5924804	SAMN07482706	CCAGCA[GC]C[CT]GCGGTAATTCC_ACTTTCGTTCTTGAT[CT][AG]A	illumina	-35.7908	132.676	2015-12-06	NA	marine pelagic biome (ENVO_01000023)	marine layer (ENVO_01000295)	sea water (ENVO_00002149)	Pelagic	marine_water	SO	Westerlies - S. Subtropical Convergence Province	11	Epipelagic	sunlit	0.22	NA	picoplankton +	1355	58368	150	6
PRJNA385736	SRR7035999	SAMN08952802	CCAGCA[GC]C[CT]GCGGTAATTCC_ACTTTCGTTCTTGAT[CT][AG]A	illumina	-53.9924	-169.958	2016-05-16	NA	marine pelagic biome (ENVO_01000023)	marine layer (ENVO_01000295)	sea water (ENVO_00002149)	Pelagic_Public	marine_water	SO	Westerlies - Subantarctic Province	1935	Bathypelagic	dark_ocean	0.22	NA	picoplankton +	458	28693	74	4
PRJEB25141	ERR2338145	SAMEA104614254	CGGTAA[CT]TCCAGCTC[CT][ACG]_CCGTCAATT[ACT]CTT[CT]AA[AG]T	illumina	-62.928	-0.006	2013-06-18	NA	marine pelagic biome (ENVO_01000023)	NA	sea water (ENVO_00002149)	marine/pancake ice/sea ice	marine_water	SO	Polar - Antarctic Province	NA	NA	sunlit	NA	NA	picoplankton	302	54116	143	7
PRJNA385736	SRR7038694	SAMN08953020	CCAGCA[GC]C[CT]GCGGTAATTCC_ACTTTCGTTCTTGAT[CT][AG]A	illumina	-53.991	-169.949	2016-05-16	NA	marine pelagic biome (ENVO_01000023)	marine layer (ENVO_01000295)	sea water (ENVO_00002149)	Pelagic_Public	marine_water	SO	Westerlies - Subantarctic Province	234.9	Mesopelagic	dark_ocean	0.22	NA	picoplankton +	469	102510	273	2
PRJNA385736	SRR6401379	SAMN08219630	CCAGCA[GC]C[CT]GCGGTAATTCC_ACTTTCGTTCTTGAT[CT][AG]A	illumina	-62.9999	-170.031	2016-05-08	NA	marine pelagic biome (ENVO_01000023)	marine layer (ENVO_01000295)	sea water (ENVO_00002149)	Pelagic	marine_water	SO	Polar - Antarctic Province	1966	Bathypelagic	dark_ocean	0.22	NA	picoplankton +	613	141261	381	8
PRJEB25141	ERR2338187	SAMEA104614296	CGGTAA[CT]TCCAGCTC[CT][ACG]_CCGTCAATT[ACT]CTT[CT]AA[AG]T	illumina	-67.19	-23.042	2013-07-16	NA	marine pelagic biome (ENVO_01000023)	NA	sea water (ENVO_00002149)	marine/sea ice/sea ice	marine_water	SO	Polar - Antarctic Province	NA	NA	sunlit	NA	NA	picoplankton	519	70857	194	8
PRJNA385736	SRR6401198	SAMN08218818	CCAGCA[GC]C[CT]GCGGTAATTCC_ACTTTCGTTCTTGAT[CT][AG]A	illumina	-52.5039	-169.997	2016-05-17	NA	marine pelagic biome (ENVO_01000023)	marine layer (ENVO_01000295)	sea water (ENVO_00002149)	Pelagic	marine_water	SO	Westerlies - Subantarctic Province	466	Mesopelagic	dark_ocean	0.22	NA	picoplankton +	2062	137138	376	16
PRJNA385736	SRR6401378	SAMN08219637	CCAGCA[GC]C[CT]GCGGTAATTCC_ACTTTCGTTCTTGAT[CT][AG]A	illumina	-62.4988	-169.993	2016-05-08	NA	marine pelagic biome (ENVO_01000023)	marine layer (ENVO_01000295)	sea water (ENVO_00002149)	Pelagic	marine_water	SO	Polar - Antarctic Province	1065.5	Bathypelagic	dark_ocean	0.22	NA	picoplankton +	1428	83171	230	12
PRJNA385736	SRR6401057	SAMN08218878	CCAGCA[GC]C[CT]GCGGTAATTCC_ACTTTCGTTCTTGAT[CT][AG]A	illumina	-46.7187	-170.911	2016-05-20	NA	marine pelagic biome (ENVO_01000023)	marine layer (ENVO_01000295)	sea water (ENVO_00002149)	Pelagic	marine_water	SO	Westerlies - Subantarctic Province	464.2	Mesopelagic	dark_ocean	0.22	NA	picoplankton +	2521	178759	496	14
PRJNA385736	SRR5924543	SAMN07482683	CCAGCA[GC]C[CT]GCGGTAATTCC_ACTTTCGTTCTTGAT[CT][AG]A	illumina	-35.791	132.676	2015-12-06	NA	marine pelagic biome (ENVO_01000023)	marine layer (ENVO_01000295)	sea water (ENVO_00002149)	Pelagic	marine_water	SO	Westerlies - S. Subtropical Convergence Province	61	Epipelagic	sunlit	0.22	NA	picoplankton +	2198	86446	244	15
PRJNA385736	SRR6401777	SAMN08219672	CCAGCA[GC]C[CT]GCGGTAATTCC_ACTTTCGTTCTTGAT[CT][AG]A	illumina	-57.0067	-169.999	2016-05-14	NA	marine pelagic biome (ENVO_01000023)	marine layer (ENVO_01000295)	sea water (ENVO_00002149)	Pelagic	marine_water	SO	Westerlies - Subantarctic Province	1935.5	Bathypelagic	dark_ocean	0.22	NA	picoplankton +	666	164706	468	5
PRJNA385736	SRR6401001	SAMN08218840	CCAGCA[GC]C[CT]GCGGTAATTCC_ACTTTCGTTCTTGAT[CT][AG]A	illumina	-50.4981	-170	2016-05-18	NA	marine pelagic biome (ENVO_01000023)	marine layer (ENVO_01000295)	sea water (ENVO_00002149)	Pelagic	marine_water	SO	Westerlies - Subantarctic Province	1998.8	Bathypelagic	dark_ocean	0.22	NA	picoplankton +	147	80038	228	1
PRJNA385736	SRR6401061	SAMN08218874	CCAGCA[GC]C[CT]GCGGTAATTCC_ACTTTCGTTCTTGAT[CT][AG]A	illumina	-47.1121	-170.469	2016-05-20	NA	marine pelagic biome (ENVO_01000023)	marine layer (ENVO_01000295)	sea water (ENVO_00002149)	Pelagic	marine_water	SO	Westerlies - Subantarctic Province	35.2	Epipelagic	sunlit	0.22	NA	picoplankton +	1689	117382	341	17
PRJNA385736	SRR6401464	SAMN08219668	CCAGCA[GC]C[CT]GCGGTAATTCC_ACTTTCGTTCTTGAT[CT][AG]A	illumina	-57.5029	-170.006	2016-05-13	NA	marine pelagic biome (ENVO_01000023)	marine layer (ENVO_01000295)	sea water (ENVO_00002149)	Pelagic	marine_water	SO	Polar - Antarctic Province	537	Mesopelagic	dark_ocean	0.22	NA	picoplankton +	1643	112134	336	16
PRJNA385736	SRR6471311	SAMN08363770	CCAGCA[GC]C[CT]GCGGTAATTCC_ACTTTCGTTCTTGAT[CT][AG]A	illumina	-64.645	84.3317	2016-02-01	NA	marine pelagic biome (ENVO_01000023)	marine layer (ENVO_01000295)	sea water (ENVO_00002149)	Pelagic	marine_water	SO	Polar - Austral Polar Province	3585	Bathypelagic	dark_ocean	0.22	NA	picoplankton +	952	222825	668	6
PRJNA385736	SRR6401159	SAMN08218955	CCAGCA[GC]C[CT]GCGGTAATTCC_ACTTTCGTTCTTGAT[CT][AG]A	illumina	-40.8354	-173.33	2016-05-29	NA	marine pelagic biome (ENVO_01000023)	marine layer (ENVO_01000295)	sea water (ENVO_00002149)	Pelagic	marine_water	SO	Westerlies - S. Subtropical Convergence Province	500.2	Mesopelagic	dark_ocean	0.22	NA	picoplankton +	188	37655	115	1
PRJNA385736	SRR6401002	SAMN08218835	CCAGCA[GC]C[CT]GCGGTAATTCC_ACTTTCGTTCTTGAT[CT][AG]A	illumina	-51.0022	-170.01	2016-05-17	NA	marine pelagic biome (ENVO_01000023)	marine layer (ENVO_01000295)	sea water (ENVO_00002149)	Pelagic	marine_water	SO	Westerlies - Subantarctic Province	964.7	Mesopelagic	dark_ocean	0.22	NA	picoplankton +	267	131276	422	5
PRJNA385736	SRR6401532	SAMN08219626	CCAGCA[GC]C[CT]GCGGTAATTCC_ACTTTCGTTCTTGAT[CT][AG]A	illumina	-63.9903	-170.048	2016-05-06	NA	marine pelagic biome (ENVO_01000023)	marine layer (ENVO_01000295)	sea water (ENVO_00002149)	Pelagic	marine_water	SO	Polar - Antarctic Province	500.2	Mesopelagic	dark_ocean	0.22	NA	picoplankton +	333	67213	220	3
PRJNA385736	SRR8817722	SAMN08363768	CCAGCA[GC]C[CT]GCGGTAATTCC_ACTTTCGTTCTTGAT[CT][AG]A	illumina	-63.9515	83.1402	2016-01-30	NA	marine pelagic biome (ENVO_01000023)	marine layer (ENVO_01000295)	sea water (ENVO_00002149)	Pelagic	marine_water	SO	Polar - Austral Polar Province	3707	Bathypelagic	dark_ocean	0.22	NA	picoplankton +	631	221470	728	6
PRJNA385736	SRR6471245	SAMN08363768	CCAGCA[GC]C[CT]GCGGTAATTCC_ACTTTCGTTCTTGAT[CT][AG]A	illumina	-63.9515	83.1402	2016-01-30	NA	marine pelagic biome (ENVO_01000023)	marine layer (ENVO_01000295)	sea water (ENVO_00002149)	Pelagic	marine_water	SO	Polar - Austral Polar Province	3707	Bathypelagic	dark_ocean	0.22	NA	picoplankton +	631	221470	728	6
PRJNA385736	SRR6401535	SAMN08219629	CCAGCA[GC]C[CT]GCGGTAATTCC_ACTTTCGTTCTTGAT[CT][AG]A	illumina	-62.9999	-170.031	2016-05-08	NA	marine pelagic biome (ENVO_01000023)	marine layer (ENVO_01000295)	sea water (ENVO_00002149)	Pelagic	marine_water	SO	Polar - Antarctic Province	3072.9	Bathypelagic	dark_ocean	0.22	NA	picoplankton +	269	97698	328	5
PRJNA385736	SRR7036333	SAMN08952804	CCAGCA[GC]C[CT]GCGGTAATTCC_ACTTTCGTTCTTGAT[CT][AG]A	illumina	-53.9924	-169.958	2016-05-16	NA	marine pelagic biome (ENVO_01000023)	marine layer (ENVO_01000295)	sea water (ENVO_00002149)	Pelagic_Public	marine_water	SO	Westerlies - Subantarctic Province	465	Mesopelagic	dark_ocean	0.22	NA	picoplankton +	1363	66197	225	14
PRJNA385736	SRR7038830	SAMN08952900	CCAGCA[GC]C[CT]GCGGTAATTCC_ACTTTCGTTCTTGAT[CT][AG]A	illumina	-48.5082	-170.004	2016-05-19	NA	marine pelagic biome (ENVO_01000023)	marine layer (ENVO_01000295)	sea water (ENVO_00002149)	Pelagic_Public	marine_water	SO	Westerlies - Subantarctic Province	6.7	Epipelagic	sunlit	0.22	NA	picoplankton +	2263	104812	362	24
PRJEB25141	ERR2338199	SAMEA104614308	CGGTAA[CT]TCCAGCTC[CT][ACG]_CCGTCAATT[ACT]CTT[CT]AA[AG]T	illumina	-63.509	-51.112	2013-07-30	NA	marine pelagic biome (ENVO_01000023)	NA	sea water (ENVO_00002149)	marine/sea ice/sea ice	marine_water	SO	Polar - Austral Polar Province	NA	NA	sunlit	NA	NA	picoplankton	456	59686	211	3
PRJNA385736	SRR6401056	SAMN08218879	CCAGCA[GC]C[CT]GCGGTAATTCC_ACTTTCGTTCTTGAT[CT][AG]A	illumina	-46.7187	-170.911	2016-05-20	NA	marine pelagic biome (ENVO_01000023)	marine layer (ENVO_01000295)	sea water (ENVO_00002149)	Pelagic	marine_water	SO	Westerlies - Subantarctic Province	64.2	Epipelagic	sunlit	0.22	NA	picoplankton +	2389	182531	654	23
PRJNA385736	SRR6400943	SAMN08218792	CCAGCA[GC]C[CT]GCGGTAATTCC_ACTTTCGTTCTTGAT[CT][AG]A	illumina	-55.5058	-170.003	2016-05-15	NA	marine pelagic biome (ENVO_01000023)	marine layer (ENVO_01000295)	sea water (ENVO_00002149)	Pelagic	marine_water	SO	Westerlies - Subantarctic Province	1936.3	Bathypelagic	dark_ocean	0.22	NA	picoplankton +	886	168182	605	7
PRJNA385736	SRR6401112	SAMN08218791	CCAGCA[GC]C[CT]GCGGTAATTCC_ACTTTCGTTCTTGAT[CT][AG]A	illumina	-55.5058	-170.003	2016-05-15	NA	marine pelagic biome (ENVO_01000023)	marine layer (ENVO_01000295)	sea water (ENVO_00002149)	Pelagic	marine_water	SO	Westerlies - Subantarctic Province	4749.4	Bathypelagic	dark_ocean	0.22	NA	picoplankton +	355	79964	295	4
PRJNA385736	SRR8817643	SAMN08363777	CCAGCA[GC]C[CT]GCGGTAATTCC_ACTTTCGTTCTTGAT[CT][AG]A	illumina	-61.9138	85.0465	2016-02-05	NA	marine pelagic biome (ENVO_01000023)	marine layer (ENVO_01000295)	sea water (ENVO_00002149)	Pelagic	marine_water	SO	Polar - Antarctic Province	3200	Bathypelagic	dark_ocean	0.22	NA	picoplankton +	386	109681	406	4
PRJNA385736	SRR6401125	SAMN08218826	CCAGCA[GC]C[CT]GCGGTAATTCC_ACTTTCGTTCTTGAT[CT][AG]A	illumina	-52.0024	-170.076	2016-05-17	NA	marine pelagic biome (ENVO_01000023)	marine layer (ENVO_01000295)	sea water (ENVO_00002149)	Pelagic	marine_water	SO	Westerlies - Subantarctic Province	49.2	Epipelagic	sunlit	0.22	NA	picoplankton +	791	163023	604	9
PRJNA385736	SRR5924531	SAMN07482702	CCAGCA[GC]C[CT]GCGGTAATTCC_ACTTTCGTTCTTGAT[CT][AG]A	illumina	-37.2655	135.597	2015-12-01	NA	marine pelagic biome (ENVO_01000023)	marine layer (ENVO_01000295)	sea water (ENVO_00002149)	Pelagic	marine_water	SO	Westerlies - S. Subtropical Convergence Province	10	Epipelagic	sunlit	0.22	NA	picoplankton +	1957	114990	427	14
PRJNA385736	SRR7036321	SAMN08952705	CCAGCA[GC]C[CT]GCGGTAATTCC_ACTTTCGTTCTTGAT[CT][AG]A	illumina	-59.9999	-170	2016-05-11	NA	marine pelagic biome (ENVO_01000023)	marine layer (ENVO_01000295)	sea water (ENVO_00002149)	Pelagic_Public	marine_water	SO	Polar - Antarctic Province	535	Mesopelagic	dark_ocean	0.22	NA	picoplankton +	942	39463	147	9
PRJNA385736	SRR7036095	SAMN08952711	CCAGCA[GC]C[CT]GCGGTAATTCC_ACTTTCGTTCTTGAT[CT][AG]A	illumina	-40.8354	-173.33	2016-05-29	NA	marine pelagic biome (ENVO_01000023)	marine layer (ENVO_01000295)	sea water (ENVO_00002149)	Pelagic_Public	marine_water	SO	Westerlies - S. Subtropical Convergence Province	75.4	Epipelagic	sunlit	0.22	NA	picoplankton +	2288	74617	278	15
PRJNA385736	SRR7036283	SAMN08952818	CCAGCA[GC]C[CT]GCGGTAATTCC_ACTTTCGTTCTTGAT[CT][AG]A	illumina	-48.5025	-170	2016-05-19	NA	marine pelagic biome (ENVO_01000023)	marine layer (ENVO_01000295)	sea water (ENVO_00002149)	Pelagic_Public	marine_water	SO	Westerlies - Subantarctic Province	35	Epipelagic	sunlit	0.22	NA	picoplankton +	2095	69674	261	20
PRJNA385736	SRR8817807	SAMN08363767	CCAGCA[GC]C[CT]GCGGTAATTCC_ACTTTCGTTCTTGAT[CT][AG]A	illumina	-62.533	82.011	2016-01-29	NA	marine pelagic biome (ENVO_01000023)	marine layer (ENVO_01000295)	sea water (ENVO_00002149)	Pelagic	marine_water	SO	Polar - Antarctic Province	2985	Bathypelagic	dark_ocean	0.22	NA	picoplankton +	1026	128193	494	8
PRJNA385736	SRR6400891	SAMN08218892	CCAGCA[GC]C[CT]GCGGTAATTCC_ACTTTCGTTCTTGAT[CT][AG]A	illumina	-45.1768	-172.735	2016-05-22	NA	marine pelagic biome (ENVO_01000023)	marine layer (ENVO_01000295)	sea water (ENVO_00002149)	Pelagic	marine_water	SO	Westerlies - Subantarctic Province	34.1	Epipelagic	sunlit	0.22	NA	picoplankton +	2606	144474	560	20
PRJNA385736	SRR6400915	SAMN08218866	CCAGCA[GC]C[CT]GCGGTAATTCC_ACTTTCGTTCTTGAT[CT][AG]A	illumina	-47.4993	-169.989	2016-05-19	NA	marine pelagic biome (ENVO_01000023)	marine layer (ENVO_01000295)	sea water (ENVO_00002149)	Pelagic	marine_water	SO	Westerlies - Subantarctic Province	500.1	Mesopelagic	dark_ocean	0.22	NA	picoplankton +	2358	128338	506	14
PRJNA385736	SRR6401157	SAMN08218957	CCAGCA[GC]C[CT]GCGGTAATTCC_ACTTTCGTTCTTGAT[CT][AG]A	illumina	-40.8354	-173.33	2016-05-29	NA	marine pelagic biome (ENVO_01000023)	marine layer (ENVO_01000295)	sea water (ENVO_00002149)	Pelagic	marine_water	SO	Westerlies - S. Subtropical Convergence Province	23.6	Epipelagic	sunlit	0.22	NA	picoplankton +	2996	110539	438	19
PRJNA385736	SRR8817720	SAMN08363771	CCAGCA[GC]C[CT]GCGGTAATTCC_ACTTTCGTTCTTGAT[CT][AG]A	illumina	-65.1807	85.2263	2016-02-01	NA	marine pelagic biome (ENVO_01000023)	marine layer (ENVO_01000295)	sea water (ENVO_00002149)	Pelagic	marine_water	SO	Polar - Austral Polar Province	3241	Bathypelagic	dark_ocean	0.22	NA	picoplankton +	841	198297	805	5
PRJNA385736	SRR7035921	SAMN08952679	CCAGCA[GC]C[CT]GCGGTAATTCC_ACTTTCGTTCTTGAT[CT][AG]A	illumina	-47.4883	-169.984	2016-05-19	NA	marine pelagic biome (ENVO_01000023)	marine layer (ENVO_01000295)	sea water (ENVO_00002149)	Pelagic_Public	marine_water	SO	Westerlies - Subantarctic Province	149.7	Epipelagic	sunlit	0.22	NA	picoplankton +	1658	62539	262	9
PRJNA385736	SRR6401791	SAMN08219648	CCAGCA[GC]C[CT]GCGGTAATTCC_ACTTTCGTTCTTGAT[CT][AG]A	illumina	-61.4919	-169.998	2016-05-08	NA	marine pelagic biome (ENVO_01000023)	marine layer (ENVO_01000295)	sea water (ENVO_00002149)	Pelagic	marine_water	SO	Polar - Antarctic Province	2099.5	Bathypelagic	dark_ocean	0.22	NA	picoplankton +	202	18763	80	1
PRJNA385736	SRR7036309	SAMN08952676	CCAGCA[GC]C[CT]GCGGTAATTCC_ACTTTCGTTCTTGAT[CT][AG]A	illumina	-48.9986	-170.005	2016-05-19	NA	marine pelagic biome (ENVO_01000023)	marine layer (ENVO_01000295)	sea water (ENVO_00002149)	Pelagic_Public	marine_water	SO	Westerlies - Subantarctic Province	150.1	Epipelagic	sunlit	0.22	NA	picoplankton +	1844	70543	301	16
PRJNA385736	SRR7036263	SAMN08952822	CCAGCA[GC]C[CT]GCGGTAATTCC_ACTTTCGTTCTTGAT[CT][AG]A	illumina	-47.9945	-169.993	2016-05-19	NA	marine pelagic biome (ENVO_01000023)	marine layer (ENVO_01000295)	sea water (ENVO_00002149)	Pelagic_Public	marine_water	SO	Westerlies - Subantarctic Province	465	Mesopelagic	dark_ocean	0.22	NA	picoplankton +	1651	78612	336	14
PRJNA385736	SRR6471523	SAMN08363789	CCAGCA[GC]C[CT]GCGGTAATTCC_ACTTTCGTTCTTGAT[CT][AG]A	illumina	-60.0696	85.8567	2016-02-11	NA	marine pelagic biome (ENVO_01000023)	marine layer (ENVO_01000295)	sea water (ENVO_00002149)	Pelagic	marine_water	SO	Polar - Antarctic Province	4196	Bathypelagic	dark_ocean	0.22	NA	picoplankton +	218	52094	228	2
PRJNA385736	SRR5924468	SAMN07482696	CCAGCA[GC]C[CT]GCGGTAATTCC_ACTTTCGTTCTTGAT[CT][AG]A	illumina	-36.449	136.085	2015-12-03	NA	marine pelagic biome (ENVO_01000023)	marine layer (ENVO_01000295)	sea water (ENVO_00002149)	Pelagic	marine_water	SO	Westerlies - S. Subtropical Convergence Province	59	Epipelagic	sunlit	0.22	NA	picoplankton +	2085	77630	342	15
PRJNA385736	SRR6401639	SAMN08219656	CCAGCA[GC]C[CT]GCGGTAATTCC_ACTTTCGTTCTTGAT[CT][AG]A	illumina	-61.001	-170.012	2016-05-09	NA	marine pelagic biome (ENVO_01000023)	marine layer (ENVO_01000295)	sea water (ENVO_00002149)	Pelagic	marine_water	SO	Polar - Antarctic Province	485.8	Mesopelagic	dark_ocean	0.22	NA	picoplankton +	182	35049	156	6
PRJNA385736	SRR7036336	SAMN08952805	CCAGCA[GC]C[CT]GCGGTAATTCC_ACTTTCGTTCTTGAT[CT][AG]A	illumina	-53.9924	-169.958	2016-05-16	NA	marine pelagic biome (ENVO_01000023)	marine layer (ENVO_01000295)	sea water (ENVO_00002149)	Pelagic_Public	marine_water	SO	Westerlies - Subantarctic Province	185	Epipelagic	sunlit	0.22	NA	picoplankton +	2376	94567	421	16
PRJNA385736	SRR7036010	SAMN08952698	CCAGCA[GC]C[CT]GCGGTAATTCC_ACTTTCGTTCTTGAT[CT][AG]A	illumina	-65.6622	-170.033	2016-05-05	NA	marine pelagic biome (ENVO_01000023)	marine layer (ENVO_01000295)	sea water (ENVO_00002149)	Pelagic_Public	marine_water	SO	Polar - Antarctic Province	1000	Bathypelagic	dark_ocean	0.22	NA	picoplankton +	515	47304	213	7
PRJNA385736	SRR6400941	SAMN08218794	CCAGCA[GC]C[CT]GCGGTAATTCC_ACTTTCGTTCTTGAT[CT][AG]A	illumina	-55.5058	-170.003	2016-05-15	NA	marine pelagic biome (ENVO_01000023)	marine layer (ENVO_01000295)	sea water (ENVO_00002149)	Pelagic	marine_water	SO	Westerlies - Subantarctic Province	464.1	Mesopelagic	dark_ocean	0.22	NA	picoplankton +	148	46566	216	3
PRJEB23910	ERR2222647	SAMEA104430315	CCAGCA[GC]C[CT]GCGGTAATTCC_ACTTTCGTTCTTGAT[CT][AG]A	illumina	-73.9666	-118.035	2010-12-15	NA	marine pelagic biome (ENVO_01000023)	NA	sea water (ENVO_00002149)	marine biome/open water/coastal sea water	marine_water	SO	Polar - Austral Polar Province	2	Surface	sunlit	0.8	3	picoplankton +	195	10595	50	6
PRJNA385736	SRR6400918	SAMN08218842	CCAGCA[GC]C[CT]GCGGTAATTCC_ACTTTCGTTCTTGAT[CT][AG]A	illumina	-50.4981	-170	2016-05-18	NA	marine pelagic biome (ENVO_01000023)	marine layer (ENVO_01000295)	sea water (ENVO_00002149)	Pelagic	marine_water	SO	Westerlies - Subantarctic Province	502.9	Mesopelagic	dark_ocean	0.22	NA	picoplankton +	651	143809	681	4
PRJNA385736	SRR6401231	SAMN08218975	CCAGCA[GC]C[CT]GCGGTAATTCC_ACTTTCGTTCTTGAT[CT][AG]A	illumina	-39.5151	-172.414	2016-05-30	NA	marine pelagic biome (ENVO_01000023)	marine layer (ENVO_01000295)	sea water (ENVO_00002149)	Pelagic	marine_water	SO	Westerlies - S. Subtropical Convergence Province	24.9	Epipelagic	sunlit	0.22	NA	picoplankton +	2992	127191	610	18
PRJNA385736	SRR6401790	SAMN08219649	CCAGCA[GC]C[CT]GCGGTAATTCC_ACTTTCGTTCTTGAT[CT][AG]A	illumina	-61.4919	-169.998	2016-05-08	NA	marine pelagic biome (ENVO_01000023)	marine layer (ENVO_01000295)	sea water (ENVO_00002149)	Pelagic	marine_water	SO	Polar - Antarctic Province	1034.6	Bathypelagic	dark_ocean	0.22	NA	picoplankton +	397	68283	328	4
PRJNA385736	SRR6401131	SAMN08218824	CCAGCA[GC]C[CT]GCGGTAATTCC_ACTTTCGTTCTTGAT[CT][AG]A	illumina	-52.0024	-170.076	2016-05-17	NA	marine pelagic biome (ENVO_01000023)	marine layer (ENVO_01000295)	sea water (ENVO_00002149)	Pelagic	marine_water	SO	Westerlies - Subantarctic Province	498.8	Mesopelagic	dark_ocean	0.22	NA	picoplankton +	854	153906	740	12
PRJNA385736	SRR6401133	SAMN08218830	CCAGCA[GC]C[CT]GCGGTAATTCC_ACTTTCGTTCTTGAT[CT][AG]A	illumina	-51.4918	-170.017	2016-05-17	NA	marine pelagic biome (ENVO_01000023)	marine layer (ENVO_01000295)	sea water (ENVO_00002149)	Pelagic	marine_water	SO	Westerlies - Subantarctic Province	535.9	Mesopelagic	dark_ocean	0.22	NA	picoplankton +	2225	127837	616	18
PRJNA385736	SRR7038666	SAMN08952905	CCAGCA[GC]C[CT]GCGGTAATTCC_ACTTTCGTTCTTGAT[CT][AG]A	illumina	-46.3297	-171.375	2016-05-21	NA	marine pelagic biome (ENVO_01000023)	marine layer (ENVO_01000295)	sea water (ENVO_00002149)	Pelagic_Public	marine_water	SO	Westerlies - Subantarctic Province	3.8	Surface	sunlit	0.22	NA	picoplankton +	1828	60107	291	17
PRJNA385736	SRR6400889	SAMN08218898	CCAGCA[GC]C[CT]GCGGTAATTCC_ACTTTCGTTCTTGAT[CT][AG]A	illumina	-44.835	-173.142	2016-05-22	NA	marine pelagic biome (ENVO_01000023)	marine layer (ENVO_01000295)	sea water (ENVO_00002149)	Pelagic	marine_water	SO	Westerlies - Subantarctic Province	37.1	Epipelagic	sunlit	0.22	NA	picoplankton +	2848	111765	545	20
PRJNA385736	SRR7036327	SAMN08952703	CCAGCA[GC]C[CT]GCGGTAATTCC_ACTTTCGTTCTTGAT[CT][AG]A	illumina	-59.9999	-170	2016-05-11	NA	marine pelagic biome (ENVO_01000023)	marine layer (ENVO_01000295)	sea water (ENVO_00002149)	Pelagic_Public	marine_water	SO	Polar - Antarctic Province	2085	Bathypelagic	dark_ocean	0.22	NA	picoplankton +	348	59891	294	3
PRJNA385736	SRR7035929	SAMN08952677	CCAGCA[GC]C[CT]GCGGTAATTCC_ACTTTCGTTCTTGAT[CT][AG]A	illumina	-48.5082	-170.004	2016-05-19	NA	marine pelagic biome (ENVO_01000023)	marine layer (ENVO_01000295)	sea water (ENVO_00002149)	Pelagic_Public	marine_water	SO	Westerlies - Subantarctic Province	164.9	Epipelagic	sunlit	0.22	NA	picoplankton +	1499	43020	214	13
PRJNA385736	SRR5924464	SAMN07482697	CCAGCA[GC]C[CT]GCGGTAATTCC_ACTTTCGTTCTTGAT[CT][AG]A	illumina	-35.8414	136.452	2015-11-30	NA	marine pelagic biome (ENVO_01000023)	marine layer (ENVO_01000295)	sea water (ENVO_00002149)	Pelagic	marine_water	SO	Westerlies - S. Subtropical Convergence Province	11	Epipelagic	sunlit	0.22	NA	picoplankton +	1015	81915	409	16
PRJNA385736	SRR7036953	SAMN08363750	CCAGCA[GC]C[CT]GCGGTAATTCC_ACTTTCGTTCTTGAT[CT][AG]A	illumina	-55.2165	134.834	2017-02-28	NA	marine pelagic biome (ENVO_01000023)	marine layer (ENVO_01000295)	sea water (ENVO_00002149)	Pelagic	marine_water	SO	Polar - Antarctic Province	0	Surface	sunlit	0.22	NA	picoplankton +	899	152916	775	11
PRJNA385736	SRR7037028	SAMN08363752	CCAGCA[GC]C[CT]GCGGTAATTCC_ACTTTCGTTCTTGAT[CT][AG]A	illumina	-52.1185	139.396	2017-03-01	NA	marine pelagic biome (ENVO_01000023)	marine layer (ENVO_01000295)	sea water (ENVO_00002149)	Pelagic	marine_water	SO	Westerlies - Subantarctic Province	0	Surface	sunlit	0.22	NA	picoplankton +	1377	116814	613	10
PRJNA385736	SRR8817647	SAMN08363774	CCAGCA[GC]C[CT]GCGGTAATTCC_ACTTTCGTTCTTGAT[CT][AG]A	illumina	-63.5967	88.2078	2016-02-04	NA	marine pelagic biome (ENVO_01000023)	marine layer (ENVO_01000295)	sea water (ENVO_00002149)	Pelagic	marine_water	SO	Polar - Austral Polar Province	200	Mesopelagic	dark_ocean	0.22	NA	picoplankton +	353	163162	866	3
PRJNA385736	SRR6400986	SAMN08218867	CCAGCA[GC]C[CT]GCGGTAATTCC_ACTTTCGTTCTTGAT[CT][AG]A	illumina	-47.4993	-169.989	2016-05-19	NA	marine pelagic biome (ENVO_01000023)	marine layer (ENVO_01000295)	sea water (ENVO_00002149)	Pelagic	marine_water	SO	Westerlies - Subantarctic Province	50.7	Epipelagic	sunlit	0.22	NA	picoplankton +	2615	198137	1054	24
PRJNA385736	SRR6400828	SAMN08218880	CCAGCA[GC]C[CT]GCGGTAATTCC_ACTTTCGTTCTTGAT[CT][AG]A	illumina	-46.7187	-170.911	2016-05-20	NA	marine pelagic biome (ENVO_01000023)	marine layer (ENVO_01000295)	sea water (ENVO_00002149)	Pelagic	marine_water	SO	Westerlies - Subantarctic Province	40.4	Epipelagic	sunlit	0.22	NA	picoplankton +	2547	182098	982	26
PRJNA385736	SRR6400924	SAMN08218850	CCAGCA[GC]C[CT]GCGGTAATTCC_ACTTTCGTTCTTGAT[CT][AG]A	illumina	-50.007	-169.992	2016-05-18	NA	marine pelagic biome (ENVO_01000023)	marine layer (ENVO_01000295)	sea water (ENVO_00002149)	Pelagic	marine_water	SO	Westerlies - Subantarctic Province	36.6	Epipelagic	sunlit	0.22	NA	picoplankton +	2202	182415	985	24
PRJNA385736	SRR6471246	SAMN08363769	CCAGCA[GC]C[CT]GCGGTAATTCC_ACTTTCGTTCTTGAT[CT][AG]A	illumina	-64.345	83.536	2016-01-31	NA	marine pelagic biome (ENVO_01000023)	marine layer (ENVO_01000295)	sea water (ENVO_00002149)	Pelagic	marine_water	SO	Polar - Austral Polar Province	3632	Bathypelagic	dark_ocean	0.22	NA	picoplankton +	827	118305	639	8
PRJNA385736	SRR7036078	SAMN08952682	CCAGCA[GC]C[CT]GCGGTAATTCC_ACTTTCGTTCTTGAT[CT][AG]A	illumina	-46.3297	-171.375	2016-05-21	NA	marine pelagic biome (ENVO_01000023)	marine layer (ENVO_01000295)	sea water (ENVO_00002149)	Pelagic_Public	marine_water	SO	Westerlies - Subantarctic Province	149.9	Epipelagic	sunlit	0.22	NA	picoplankton +	2098	71967	392	16
PRJNA385736	SRR7038552	SAMN08953023	CCAGCA[GC]C[CT]GCGGTAATTCC_ACTTTCGTTCTTGAT[CT][AG]A	illumina	-52.5039	-169.997	2016-05-17	NA	marine pelagic biome (ENVO_01000023)	marine layer (ENVO_01000295)	sea water (ENVO_00002149)	Pelagic_Public	marine_water	SO	Westerlies - Subantarctic Province	184.6	Epipelagic	sunlit	0.22	NA	picoplankton +	1664	81598	448	15
PRJNA385736	SRR5924516	SAMN07482720	CCAGCA[GC]C[CT]GCGGTAATTCC_ACTTTCGTTCTTGAT[CT][AG]A	illumina	-35.2368	131.072	2015-12-09	NA	marine pelagic biome (ENVO_01000023)	marine layer (ENVO_01000295)	sea water (ENVO_00002149)	Pelagic	marine_water	SO	Westerlies - S. Subtropical Convergence Province	75	Epipelagic	sunlit	0.22	NA	picoplankton +	1443	140939	780	18
PRJNA385736	SRR7038470	SAMN08952904	CCAGCA[GC]C[CT]GCGGTAATTCC_ACTTTCGTTCTTGAT[CT][AG]A	illumina	-46.7124	-170.912	2016-05-20	NA	marine pelagic biome (ENVO_01000023)	marine layer (ENVO_01000295)	sea water (ENVO_00002149)	Pelagic_Public	marine_water	SO	Westerlies - Subantarctic Province	11.1	Epipelagic	sunlit	0.22	NA	picoplankton +	2699	136524	759	23
PRJNA385736	SRR7036195	SAMN08952816	CCAGCA[GC]C[CT]GCGGTAATTCC_ACTTTCGTTCTTGAT[CT][AG]A	illumina	-48.5025	-170	2016-05-19	NA	marine pelagic biome (ENVO_01000023)	marine layer (ENVO_01000295)	sea water (ENVO_00002149)	Pelagic_Public	marine_water	SO	Westerlies - Subantarctic Province	535	Mesopelagic	dark_ocean	0.22	NA	picoplankton +	1445	91516	509	13
PRJNA385736	SRR6401100	SAMN08218962	CCAGCA[GC]C[CT]GCGGTAATTCC_ACTTTCGTTCTTGAT[CT][AG]A	illumina	-40.3974	-173.022	2016-05-29	NA	marine pelagic biome (ENVO_01000023)	marine layer (ENVO_01000295)	sea water (ENVO_00002149)	Pelagic	marine_water	SO	Westerlies - S. Subtropical Convergence Province	61.1	Epipelagic	sunlit	0.22	NA	picoplankton +	3096	133283	748	19
PRJNA385736	SRR7035932	SAMN08952713	CCAGCA[GC]C[CT]GCGGTAATTCC_ACTTTCGTTCTTGAT[CT][AG]A	illumina	-39.9695	-172.701	2016-05-30	NA	marine pelagic biome (ENVO_01000023)	marine layer (ENVO_01000295)	sea water (ENVO_00002149)	Pelagic_Public	marine_water	SO	Westerlies - S. Subtropical Convergence Province	133.6	Epipelagic	sunlit	0.22	NA	picoplankton +	1996	90362	528	10
PRJNA385736	SRR6401252	SAMN08218885	CCAGCA[GC]C[CT]GCGGTAATTCC_ACTTTCGTTCTTGAT[CT][AG]A	illumina	-46.3285	-171.373	2016-05-21	NA	marine pelagic biome (ENVO_01000023)	marine layer (ENVO_01000295)	sea water (ENVO_00002149)	Pelagic	marine_water	SO	Westerlies - Subantarctic Province	74.4	Epipelagic	sunlit	0.22	NA	picoplankton +	2276	80168	477	22
PRJNA385736	SRR5924874	SAMN07482705	CCAGCA[GC]C[CT]GCGGTAATTCC_ACTTTCGTTCTTGAT[CT][AG]A	illumina	-35.2227	130.692	2015-12-11	NA	marine pelagic biome (ENVO_01000023)	marine layer (ENVO_01000295)	sea water (ENVO_00002149)	Pelagic	marine_water	SO	Westerlies - S. Subtropical Convergence Province	72	Epipelagic	sunlit	0.22	NA	picoplankton +	1615	84128	519	13
PRJNA385736	SRR7036300	SAMN08952673	CCAGCA[GC]C[CT]GCGGTAATTCC_ACTTTCGTTCTTGAT[CT][AG]A	illumina	-50.5031	-170.016	2016-05-18	NA	marine pelagic biome (ENVO_01000023)	marine layer (ENVO_01000295)	sea water (ENVO_00002149)	Pelagic_Public	marine_water	SO	Westerlies - Subantarctic Province	199.6	Epipelagic	sunlit	0.22	NA	picoplankton +	1948	53441	330	15
PRJNA385736	SRR6401249	SAMN08218886	CCAGCA[GC]C[CT]GCGGTAATTCC_ACTTTCGTTCTTGAT[CT][AG]A	illumina	-46.3285	-171.373	2016-05-21	NA	marine pelagic biome (ENVO_01000023)	marine layer (ENVO_01000295)	sea water (ENVO_00002149)	Pelagic	marine_water	SO	Westerlies - Subantarctic Province	24.7	Epipelagic	sunlit	0.22	NA	picoplankton +	2361	120418	744	25
PRJNA385736	SRR7038443	SAMN08952920	CCAGCA[GC]C[CT]GCGGTAATTCC_ACTTTCGTTCTTGAT[CT][AG]A	illumina	-39.5151	-172.414	2016-05-30	NA	marine pelagic biome (ENVO_01000023)	marine layer (ENVO_01000295)	sea water (ENVO_00002149)	Pelagic_Public	marine_water	SO	Westerlies - S. Subtropical Convergence Province	6.1	Epipelagic	sunlit	0.22	NA	picoplankton +	1953	30469	189	16
PRJNA385736	SRR6471249	SAMN08363772	CCAGCA[GC]C[CT]GCGGTAATTCC_ACTTTCGTTCTTGAT[CT][AG]A	illumina	-65.1605	91.6378	2016-02-02	NA	marine pelagic biome (ENVO_01000023)	marine layer (ENVO_01000295)	sea water (ENVO_00002149)	Pelagic	marine_water	SO	Polar - Austral Polar Province	1226	Bathypelagic	dark_ocean	0.22	NA	picoplankton +	713	177075	1100	11
PRJNA385736	SRR5924607	SAMN07482693	CCAGCA[GC]C[CT]GCGGTAATTCC_ACTTTCGTTCTTGAT[CT][AG]A	illumina	-33.524	131.126	2015-12-09	NA	marine pelagic biome (ENVO_01000023)	marine layer (ENVO_01000295)	sea water (ENVO_00002149)	Pelagic	marine_water	SO	Westerlies - S. Subtropical Convergence Province	10	Epipelagic	sunlit	0.22	NA	picoplankton +	1858	121528	759	16
PRJNA385736	SRR7036079	SAMN08952681	CCAGCA[GC]C[CT]GCGGTAATTCC_ACTTTCGTTCTTGAT[CT][AG]A	illumina	-46.7124	-170.912	2016-05-20	NA	marine pelagic biome (ENVO_01000023)	marine layer (ENVO_01000295)	sea water (ENVO_00002149)	Pelagic_Public	marine_water	SO	Westerlies - Subantarctic Province	132.8	Epipelagic	sunlit	0.22	NA	picoplankton +	3249	141741	894	23
PRJNA385736	SRR5924868	SAMN07482719	CCAGCA[GC]C[CT]GCGGTAATTCC_ACTTTCGTTCTTGAT[CT][AG]A	illumina	-33.5545	130.671	2015-12-13	NA	marine pelagic biome (ENVO_01000023)	marine layer (ENVO_01000295)	sea water (ENVO_00002149)	Pelagic	marine_water	SO	Westerlies - S. Subtropical Convergence Province	11	Epipelagic	sunlit	0.22	NA	picoplankton +	1689	117449	748	19
PRJEB25141	ERR2338168	SAMEA104614277	CGGTAA[CT]TCCAGCTC[CT][ACG]_CCGTCAATT[ACT]CTT[CT]AA[AG]T	illumina	-67.949	-6.658	2013-07-03	NA	marine pelagic biome (ENVO_01000023)	NA	sea water (ENVO_00002149)	marine/sea ice/slush ice	marine_water	SO	Polar - Austral Polar Province	NA	NA	sunlit	NA	NA	picoplankton	171	30932	199	5
PRJNA385736	SRR7038828	SAMN08952899	CCAGCA[GC]C[CT]GCGGTAATTCC_ACTTTCGTTCTTGAT[CT][AG]A	illumina	-48.9986	-170.005	2016-05-19	NA	marine pelagic biome (ENVO_01000023)	marine layer (ENVO_01000295)	sea water (ENVO_00002149)	Pelagic_Public	marine_water	SO	Westerlies - Subantarctic Province	8.4	Epipelagic	sunlit	0.22	NA	picoplankton +	2072	116940	755	24
PRJNA385736	SRR6401101	SAMN08218963	CCAGCA[GC]C[CT]GCGGTAATTCC_ACTTTCGTTCTTGAT[CT][AG]A	illumina	-40.3974	-173.022	2016-05-29	NA	marine pelagic biome (ENVO_01000023)	marine layer (ENVO_01000295)	sea water (ENVO_00002149)	Pelagic	marine_water	SO	Westerlies - S. Subtropical Convergence Province	35.6	Epipelagic	sunlit	0.22	NA	picoplankton +	3033	116847	759	20
PRJNA385736	SRR7036013	SAMN08952697	CCAGCA[GC]C[CT]GCGGTAATTCC_ACTTTCGTTCTTGAT[CT][AG]A	illumina	-65.6622	-170.033	2016-05-05	NA	marine pelagic biome (ENVO_01000023)	marine layer (ENVO_01000295)	sea water (ENVO_00002149)	Pelagic_Public	marine_water	SO	Polar - Antarctic Province	2000	Bathypelagic	dark_ocean	0.22	NA	picoplankton +	211	35922	234	3
PRJNA385736	SRR7038467	SAMN08952903	CCAGCA[GC]C[CT]GCGGTAATTCC_ACTTTCGTTCTTGAT[CT][AG]A	illumina	-47.115	-170.469	2016-05-20	NA	marine pelagic biome (ENVO_01000023)	marine layer (ENVO_01000295)	sea water (ENVO_00002149)	Pelagic_Public	marine_water	SO	Westerlies - Subantarctic Province	4.4	Surface	sunlit	0.22	NA	picoplankton +	2641	96280	628	24
PRJNA385736	SRR7036303	SAMN08952674	CCAGCA[GC]C[CT]GCGGTAATTCC_ACTTTCGTTCTTGAT[CT][AG]A	illumina	-50.0099	-169.99	2016-05-18	NA	marine pelagic biome (ENVO_01000023)	marine layer (ENVO_01000295)	sea water (ENVO_00002149)	Pelagic_Public	marine_water	SO	Westerlies - Subantarctic Province	115.9	Epipelagic	sunlit	0.22	NA	picoplankton +	2312	82118	545	19
PRJNA385736	SRR6401134	SAMN08218831	CCAGCA[GC]C[CT]GCGGTAATTCC_ACTTTCGTTCTTGAT[CT][AG]A	illumina	-51.4918	-170.017	2016-05-17	NA	marine pelagic biome (ENVO_01000023)	marine layer (ENVO_01000295)	sea water (ENVO_00002149)	Pelagic	marine_water	SO	Westerlies - Subantarctic Province	62.4	Epipelagic	sunlit	0.22	NA	picoplankton +	2273	135649	915	23
PRJEB6610	ERR10235113	SAMEA2621551	CCAGCA[GC]C[CT]GCGGTAATTCC_ACTTTCGTTCTTGAT[CT][AG]A	illumina	-61.9689	-49.5017	2011-01-07	NA	marine pelagic biome (ENVO_01000023)	NA	sea water (ENVO_00002149)	NA	marine_water	SO	Polar - Austral Polar Province	790	Mesopelagic	dark_ocean	0.22	3	picoplankton	2868	330054	2288	17
PRJNA385736	SRR7038624	SAMN08952893	CCAGCA[GC]C[CT]GCGGTAATTCC_ACTTTCGTTCTTGAT[CT][AG]A	illumina	-52.0028	-170.069	2016-05-17	NA	marine pelagic biome (ENVO_01000023)	marine layer (ENVO_01000295)	sea water (ENVO_00002149)	Pelagic_Public	marine_water	SO	Westerlies - Subantarctic Province	5.2	Epipelagic	sunlit	0.22	NA	picoplankton +	2114	58512	406	14
PRJNA385736	SRR5924547	SAMN07482682	CCAGCA[GC]C[CT]GCGGTAATTCC_ACTTTCGTTCTTGAT[CT][AG]A	illumina	-36.596	136.015	2015-12-03	NA	marine pelagic biome (ENVO_01000023)	marine layer (ENVO_01000295)	sea water (ENVO_00002149)	Pelagic	marine_water	SO	Westerlies - S. Subtropical Convergence Province	0	Surface	sunlit	0.22	NA	picoplankton +	1951	87240	618	15
PRJNA385736	SRR8817856	SAMN08363786	CCAGCA[GC]C[CT]GCGGTAATTCC_ACTTTCGTTCTTGAT[CT][AG]A	illumina	-58.8689	85.138	2016-02-10	NA	marine pelagic biome (ENVO_01000023)	marine layer (ENVO_01000295)	sea water (ENVO_00002149)	Pelagic	marine_water	SO	Polar - Antarctic Province	201	Mesopelagic	dark_ocean	0.22	NA	picoplankton +	1170	90905	648	12
PRJNA385736	SRR6471346	SAMN08363786	CCAGCA[GC]C[CT]GCGGTAATTCC_ACTTTCGTTCTTGAT[CT][AG]A	illumina	-58.8689	85.138	2016-02-10	NA	marine pelagic biome (ENVO_01000023)	marine layer (ENVO_01000295)	sea water (ENVO_00002149)	Pelagic	marine_water	SO	Polar - Antarctic Province	201	Mesopelagic	dark_ocean	0.22	NA	picoplankton +	1170	90905	648	12
PRJNA385736	SRR6401007	SAMN08218838	CCAGCA[GC]C[CT]GCGGTAATTCC_ACTTTCGTTCTTGAT[CT][AG]A	illumina	-51.0022	-170.01	2016-05-17	NA	marine pelagic biome (ENVO_01000023)	marine layer (ENVO_01000295)	sea water (ENVO_00002149)	Pelagic	marine_water	SO	Westerlies - Subantarctic Province	39.4	Epipelagic	sunlit	0.22	NA	picoplankton +	1617	92644	665	17
PRJNA385736	SRR6401094	SAMN08218968	CCAGCA[GC]C[CT]GCGGTAATTCC_ACTTTCGTTCTTGAT[CT][AG]A	illumina	-39.9695	-172.701	2016-05-30	NA	marine pelagic biome (ENVO_01000023)	marine layer (ENVO_01000295)	sea water (ENVO_00002149)	Pelagic	marine_water	SO	Westerlies - S. Subtropical Convergence Province	67.3	Epipelagic	sunlit	0.22	NA	picoplankton +	3117	118010	851	22
PRJNA385736	SRR6401232	SAMN08218974	CCAGCA[GC]C[CT]GCGGTAATTCC_ACTTTCGTTCTTGAT[CT][AG]A	illumina	-39.5151	-172.414	2016-05-30	NA	marine pelagic biome (ENVO_01000023)	marine layer (ENVO_01000295)	sea water (ENVO_00002149)	Pelagic	marine_water	SO	Westerlies - S. Subtropical Convergence Province	51.7	Epipelagic	sunlit	0.22	NA	picoplankton +	3104	113248	817	20
PRJEB25232	ERR2355952	SAMEA104654162	CCAGCA[GC]C[CT]GCGGTAATTCC_ACTTTCGTTCTTGAT[CT][AG]A	illumina	-66.899	-66.85	2014-12-14	NA	marine biome (ENVO_00000447)	surface water layer (ENVO_00010504)	sea water (ENVO_00002149)	aquatic/marine photic zone/water	marine_water	SO	Polar - Austral Polar Province	8	Epipelagic	sunlit	0.2	NA	picoplankton +	594	204797	1481	20
PRJNA385736	SRR7038857	SAMN08953006	CCAGCA[GC]C[CT]GCGGTAATTCC_ACTTTCGTTCTTGAT[CT][AG]A	illumina	-62.4988	-169.998	2016-05-08	NA	marine pelagic biome (ENVO_01000023)	marine layer (ENVO_01000295)	sea water (ENVO_00002149)	Pelagic_Public	marine_water	SO	Polar - Antarctic Province	139.4	Epipelagic	sunlit	0.22	NA	picoplankton +	1074	62758	458	16
PRJNA385736	SRR7036249	SAMN08952823	CCAGCA[GC]C[CT]GCGGTAATTCC_ACTTTCGTTCTTGAT[CT][AG]A	illumina	-47.9945	-169.993	2016-05-19	NA	marine pelagic biome (ENVO_01000023)	marine layer (ENVO_01000295)	sea water (ENVO_00002149)	Pelagic_Public	marine_water	SO	Westerlies - Subantarctic Province	65	Epipelagic	sunlit	0.22	NA	picoplankton +	2039	71386	522	18
PRJNA385736	SRR6400987	SAMN08218868	CCAGCA[GC]C[CT]GCGGTAATTCC_ACTTTCGTTCTTGAT[CT][AG]A	illumina	-47.4993	-169.989	2016-05-19	NA	marine pelagic biome (ENVO_01000023)	marine layer (ENVO_01000295)	sea water (ENVO_00002149)	Pelagic	marine_water	SO	Westerlies - Subantarctic Province	34.5	Epipelagic	sunlit	0.22	NA	picoplankton +	2589	178310	1317	25
PRJNA385736	SRR7038465	SAMN08952901	CCAGCA[GC]C[CT]GCGGTAATTCC_ACTTTCGTTCTTGAT[CT][AG]A	illumina	-47.9897	-169.991	2016-05-19	NA	marine pelagic biome (ENVO_01000023)	marine layer (ENVO_01000295)	sea water (ENVO_00002149)	Pelagic_Public	marine_water	SO	Westerlies - Subantarctic Province	6.5	Epipelagic	sunlit	0.22	NA	picoplankton +	1991	93274	709	21
PRJNA385736	SRR6401197	SAMN08218819	CCAGCA[GC]C[CT]GCGGTAATTCC_ACTTTCGTTCTTGAT[CT][AG]A	illumina	-52.5039	-169.997	2016-05-17	NA	marine pelagic biome (ENVO_01000023)	marine layer (ENVO_01000295)	sea water (ENVO_00002149)	Pelagic	marine_water	SO	Westerlies - Subantarctic Province	65	Epipelagic	sunlit	0.22	NA	picoplankton +	1771	116788	889	22
PRJNA385736	SRR7036315	SAMN08952670	CCAGCA[GC]C[CT]GCGGTAATTCC_ACTTTCGTTCTTGAT[CT][AG]A	illumina	-52.0028	-170.069	2016-05-17	NA	marine pelagic biome (ENVO_01000023)	marine layer (ENVO_01000295)	sea water (ENVO_00002149)	Pelagic_Public	marine_water	SO	Westerlies - Subantarctic Province	199.7	Epipelagic	sunlit	0.22	NA	picoplankton +	2196	171768	1312	23
PRJNA385736	SRR6401005	SAMN08218832	CCAGCA[GC]C[CT]GCGGTAATTCC_ACTTTCGTTCTTGAT[CT][AG]A	illumina	-51.4918	-170.017	2016-05-17	NA	marine pelagic biome (ENVO_01000023)	marine layer (ENVO_01000295)	sea water (ENVO_00002149)	Pelagic	marine_water	SO	Westerlies - Subantarctic Province	34.5	Epipelagic	sunlit	0.22	NA	picoplankton +	2291	161531	1253	26
PRJNA385736	SRR6400886	SAMN08218897	CCAGCA[GC]C[CT]GCGGTAATTCC_ACTTTCGTTCTTGAT[CT][AG]A	illumina	-44.835	-173.142	2016-05-22	NA	marine pelagic biome (ENVO_01000023)	marine layer (ENVO_01000295)	sea water (ENVO_00002149)	Pelagic	marine_water	SO	Westerlies - Subantarctic Province	91.2	Epipelagic	sunlit	0.22	NA	picoplankton +	3104	126648	991	24
PRJNA385736	SRR7037006	SAMN08363726	CCAGCA[GC]C[CT]GCGGTAATTCC_ACTTTCGTTCTTGAT[CT][AG]A	illumina	-52.4465	139.322	2017-01-17	NA	marine pelagic biome (ENVO_01000023)	marine layer (ENVO_01000295)	sea water (ENVO_00002149)	Pelagic	marine_water	SO	Westerlies - Subantarctic Province	0	Surface	sunlit	0.22	NA	picoplankton +	1170	135886	1065	12
PRJNA385736	SRR6401267	SAMN08218855	CCAGCA[GC]C[CT]GCGGTAATTCC_ACTTTCGTTCTTGAT[CT][AG]A	illumina	-49.4991	-170.017	2016-05-18	NA	marine pelagic biome (ENVO_01000023)	marine layer (ENVO_01000295)	sea water (ENVO_00002149)	Pelagic	marine_water	SO	Westerlies - Subantarctic Province	63.2	Epipelagic	sunlit	0.22	NA	picoplankton +	2232	151103	1190	24
PRJNA385736	SRR8817645	SAMN08363773	CCAGCA[GC]C[CT]GCGGTAATTCC_ACTTTCGTTCTTGAT[CT][AG]A	illumina	-64.3106	89.8031	2016-02-03	NA	marine pelagic biome (ENVO_01000023)	marine layer (ENVO_01000295)	sea water (ENVO_00002149)	Pelagic	marine_water	SO	Polar - Austral Polar Province	3626	Bathypelagic	dark_ocean	0.22	NA	picoplankton +	371	93706	742	6
PRJNA385736	SRR5924737	SAMN07482689	CCAGCA[GC]C[CT]GCGGTAATTCC_ACTTTCGTTCTTGAT[CT][AG]A	illumina	-35.236	131.071	2015-12-09	NA	marine pelagic biome (ENVO_01000023)	marine layer (ENVO_01000295)	sea water (ENVO_00002149)	Pelagic	marine_water	SO	Westerlies - S. Subtropical Convergence Province	11	Epipelagic	sunlit	0.22	NA	picoplankton +	2373	121284	967	17
PRJNA385736	SRR6401194	SAMN08218820	CCAGCA[GC]C[CT]GCGGTAATTCC_ACTTTCGTTCTTGAT[CT][AG]A	illumina	-52.5039	-169.997	2016-05-17	NA	marine pelagic biome (ENVO_01000023)	marine layer (ENVO_01000295)	sea water (ENVO_00002149)	Pelagic	marine_water	SO	Westerlies - Subantarctic Province	41.1	Epipelagic	sunlit	0.22	NA	picoplankton +	1961	123004	985	19
PRJNA385736	SRR6401020	SAMN08218950	CCAGCA[GC]C[CT]GCGGTAATTCC_ACTTTCGTTCTTGAT[CT][AG]A	illumina	-41.2728	-173.652	2016-05-29	NA	marine pelagic biome (ENVO_01000023)	marine layer (ENVO_01000295)	sea water (ENVO_00002149)	Pelagic	marine_water	SO	Westerlies - S. Subtropical Convergence Province	62	Epipelagic	sunlit	0.22	NA	picoplankton +	2827	79167	634	24
PRJNA385736	SRR7038623	SAMN08952894	CCAGCA[GC]C[CT]GCGGTAATTCC_ACTTTCGTTCTTGAT[CT][AG]A	illumina	-51.4928	-170.012	2016-05-17	NA	marine pelagic biome (ENVO_01000023)	marine layer (ENVO_01000295)	sea water (ENVO_00002149)	Pelagic_Public	marine_water	SO	Westerlies - Subantarctic Province	22.7	Epipelagic	sunlit	0.22	NA	picoplankton +	1668	84828	680	22
PRJNA385736	SRR7036284	SAMN08952817	CCAGCA[GC]C[CT]GCGGTAATTCC_ACTTTCGTTCTTGAT[CT][AG]A	illumina	-48.5025	-170	2016-05-19	NA	marine pelagic biome (ENVO_01000023)	marine layer (ENVO_01000295)	sea water (ENVO_00002149)	Pelagic_Public	marine_water	SO	Westerlies - Subantarctic Province	60	Epipelagic	sunlit	0.22	NA	picoplankton +	2283	76011	611	26
PRJNA385736	SRR7036238	SAMN08952683	CCAGCA[GC]C[CT]GCGGTAATTCC_ACTTTCGTTCTTGAT[CT][AG]A	illumina	-45.1773	-172.735	2016-05-22	NA	marine pelagic biome (ENVO_01000023)	marine layer (ENVO_01000295)	sea water (ENVO_00002149)	Pelagic_Public	marine_water	SO	Westerlies - Subantarctic Province	116.4	Epipelagic	sunlit	0.22	NA	picoplankton +	2440	63474	512	17
PRJNA385736	SRR7038755	SAMN08952896	CCAGCA[GC]C[CT]GCGGTAATTCC_ACTTTCGTTCTTGAT[CT][AG]A	illumina	-50.5031	-170.016	2016-05-18	NA	marine pelagic biome (ENVO_01000023)	marine layer (ENVO_01000295)	sea water (ENVO_00002149)	Pelagic_Public	marine_water	SO	Westerlies - Subantarctic Province	6.3	Epipelagic	sunlit	0.22	NA	picoplankton +	1607	65728	535	16
PRJNA385736	SRR6401132	SAMN08218825	CCAGCA[GC]C[CT]GCGGTAATTCC_ACTTTCGTTCTTGAT[CT][AG]A	illumina	-52.0024	-170.076	2016-05-17	NA	marine pelagic biome (ENVO_01000023)	marine layer (ENVO_01000295)	sea water (ENVO_00002149)	Pelagic	marine_water	SO	Westerlies - Subantarctic Province	99.7	Epipelagic	sunlit	0.22	NA	picoplankton +	1012	136073	1119	12
PRJNA385736	SRR6401202	SAMN08218814	CCAGCA[GC]C[CT]GCGGTAATTCC_ACTTTCGTTCTTGAT[CT][AG]A	illumina	-53.0035	-170.014	2016-05-16	NA	marine pelagic biome (ENVO_01000023)	marine layer (ENVO_01000295)	sea water (ENVO_00002149)	Pelagic	marine_water	SO	Westerlies - Subantarctic Province	35.9	Epipelagic	sunlit	0.22	NA	picoplankton +	2060	212137	1757	23
PRJNA385736	SRR7038762	SAMN08952895	CCAGCA[GC]C[CT]GCGGTAATTCC_ACTTTCGTTCTTGAT[CT][AG]A	illumina	-51.0005	-170.016	2016-05-17	NA	marine pelagic biome (ENVO_01000023)	marine layer (ENVO_01000295)	sea water (ENVO_00002149)	Pelagic_Public	marine_water	SO	Westerlies - Subantarctic Province	10.7	Epipelagic	sunlit	0.22	NA	picoplankton +	1759	101052	837	17
PRJNA385736	SRR6401008	SAMN08218837	CCAGCA[GC]C[CT]GCGGTAATTCC_ACTTTCGTTCTTGAT[CT][AG]A	illumina	-51.0022	-170.01	2016-05-17	NA	marine pelagic biome (ENVO_01000023)	marine layer (ENVO_01000295)	sea water (ENVO_00002149)	Pelagic	marine_water	SO	Westerlies - Subantarctic Province	62.8	Epipelagic	sunlit	0.22	NA	picoplankton +	1608	86448	718	18
PRJNA385736	SRR6401095	SAMN08218969	CCAGCA[GC]C[CT]GCGGTAATTCC_ACTTTCGTTCTTGAT[CT][AG]A	illumina	-39.9695	-172.701	2016-05-30	NA	marine pelagic biome (ENVO_01000023)	marine layer (ENVO_01000295)	sea water (ENVO_00002149)	Pelagic	marine_water	SO	Westerlies - S. Subtropical Convergence Province	41.4	Epipelagic	sunlit	0.22	NA	picoplankton +	3158	121485	1015	21
PRJNA385736	SRR7038554	SAMN08953021	CCAGCA[GC]C[CT]GCGGTAATTCC_ACTTTCGTTCTTGAT[CT][AG]A	illumina	-53.502	-169.988	2016-05-16	NA	marine pelagic biome (ENVO_01000023)	marine layer (ENVO_01000295)	sea water (ENVO_00002149)	Pelagic_Public	marine_water	SO	Westerlies - Subantarctic Province	200.1	Mesopelagic	dark_ocean	0.22	NA	picoplankton +	704	82794	698	8
PRJNA385736	SRR7038523	SAMN08952917	CCAGCA[GC]C[CT]GCGGTAATTCC_ACTTTCGTTCTTGAT[CT][AG]A	illumina	-40.8354	-173.33	2016-05-29	NA	marine pelagic biome (ENVO_01000023)	marine layer (ENVO_01000295)	sea water (ENVO_00002149)	Pelagic_Public	marine_water	SO	Westerlies - S. Subtropical Convergence Province	6.3	Epipelagic	sunlit	0.22	NA	picoplankton +	2488	63438	535	18
PRJNA385736	SRR7038630	SAMN08952891	CCAGCA[GC]C[CT]GCGGTAATTCC_ACTTTCGTTCTTGAT[CT][AG]A	illumina	-53.0036	-170.014	2016-05-16	NA	marine pelagic biome (ENVO_01000023)	marine layer (ENVO_01000295)	sea water (ENVO_00002149)	Pelagic_Public	marine_water	SO	Westerlies - Subantarctic Province	12.3	Epipelagic	sunlit	0.22	NA	picoplankton +	1505	65622	560	17
PRJNA385736	SRR6400981	SAMN08218862	CCAGCA[GC]C[CT]GCGGTAATTCC_ACTTTCGTTCTTGAT[CT][AG]A	illumina	-48.9954	-170.004	2016-05-19	NA	marine pelagic biome (ENVO_01000023)	marine layer (ENVO_01000295)	sea water (ENVO_00002149)	Pelagic	marine_water	SO	Westerlies - Subantarctic Province	50.4	Epipelagic	sunlit	0.22	NA	picoplankton +	2730	253860	2209	29
PRJNA385736	SRR6471505	SAMN08363724	CCAGCA[GC]C[CT]GCGGTAATTCC_ACTTTCGTTCTTGAT[CT][AG]A	illumina	-48.107	143.579	2017-01-16	NA	marine pelagic biome (ENVO_01000023)	marine layer (ENVO_01000295)	sea water (ENVO_00002149)	Pelagic	marine_water	SO	Westerlies - Subantarctic Province	0	Surface	sunlit	0.22	NA	picoplankton +	1952	204624	1807	17
PRJNA385736	SRR7038754	SAMN08952897	CCAGCA[GC]C[CT]GCGGTAATTCC_ACTTTCGTTCTTGAT[CT][AG]A	illumina	-50.0099	-169.99	2016-05-18	NA	marine pelagic biome (ENVO_01000023)	marine layer (ENVO_01000295)	sea water (ENVO_00002149)	Pelagic_Public	marine_water	SO	Westerlies - Subantarctic Province	12.1	Epipelagic	sunlit	0.22	NA	picoplankton +	2073	121423	1079	20
PRJNA385736	SRR7038907	SAMN08952890	CCAGCA[GC]C[CT]GCGGTAATTCC_ACTTTCGTTCTTGAT[CT][AG]A	illumina	-53.502	-169.988	2016-05-16	NA	marine pelagic biome (ENVO_01000023)	marine layer (ENVO_01000295)	sea water (ENVO_00002149)	Pelagic_Public	marine_water	SO	Westerlies - Subantarctic Province	9.2	Epipelagic	sunlit	0.22	NA	picoplankton +	1576	67805	608	22
PRJNA385736	SRR7038462	SAMN08952902	CCAGCA[GC]C[CT]GCGGTAATTCC_ACTTTCGTTCTTGAT[CT][AG]A	illumina	-47.4883	-169.984	2016-05-19	NA	marine pelagic biome (ENVO_01000023)	marine layer (ENVO_01000295)	sea water (ENVO_00002149)	Pelagic_Public	marine_water	SO	Westerlies - Subantarctic Province	5.1	Epipelagic	sunlit	0.22	NA	picoplankton +	2561	110560	999	24
PRJNA385736	SRR7036005	SAMN08952800	CCAGCA[GC]C[CT]GCGGTAATTCC_ACTTTCGTTCTTGAT[CT][AG]A	illumina	-58.9924	-169.998	2016-05-12	NA	marine pelagic biome (ENVO_01000023)	marine layer (ENVO_01000295)	sea water (ENVO_00002149)	Pelagic_Public	marine_water	SO	Polar - Antarctic Province	40	Epipelagic	sunlit	0.22	NA	picoplankton +	971	112380	1016	18
PRJNA385736	SRR7035931	SAMN08952714	CCAGCA[GC]C[CT]GCGGTAATTCC_ACTTTCGTTCTTGAT[CT][AG]A	illumina	-39.5151	-172.414	2016-05-30	NA	marine pelagic biome (ENVO_01000023)	marine layer (ENVO_01000295)	sea water (ENVO_00002149)	Pelagic_Public	marine_water	SO	Westerlies - S. Subtropical Convergence Province	101.6	Epipelagic	sunlit	0.22	NA	picoplankton +	3188	101822	934	21
PRJNA385736	SRR7036331	SAMN08952806	CCAGCA[GC]C[CT]GCGGTAATTCC_ACTTTCGTTCTTGAT[CT][AG]A	illumina	-53.9924	-169.958	2016-05-16	NA	marine pelagic biome (ENVO_01000023)	marine layer (ENVO_01000295)	sea water (ENVO_00002149)	Pelagic_Public	marine_water	SO	Westerlies - Subantarctic Province	65	Epipelagic	sunlit	0.22	NA	picoplankton +	2039	112497	1039	21
PRJNA385736	SRR6401270	SAMN08218856	CCAGCA[GC]C[CT]GCGGTAATTCC_ACTTTCGTTCTTGAT[CT][AG]A	illumina	-49.4991	-170.017	2016-05-18	NA	marine pelagic biome (ENVO_01000023)	marine layer (ENVO_01000295)	sea water (ENVO_00002149)	Pelagic	marine_water	SO	Westerlies - Subantarctic Province	19.2	Epipelagic	sunlit	0.22	NA	picoplankton +	2168	169882	1598	27
PRJNA385736	SRR7036312	SAMN08952672	CCAGCA[GC]C[CT]GCGGTAATTCC_ACTTTCGTTCTTGAT[CT][AG]A	illumina	-51.0005	-170.016	2016-05-17	NA	marine pelagic biome (ENVO_01000023)	marine layer (ENVO_01000295)	sea water (ENVO_00002149)	Pelagic_Public	marine_water	SO	Westerlies - Subantarctic Province	133	Epipelagic	sunlit	0.22	NA	picoplankton +	2424	140908	1339	21
PRJNA385736	SRR7036096	SAMN08952712	CCAGCA[GC]C[CT]GCGGTAATTCC_ACTTTCGTTCTTGAT[CT][AG]A	illumina	-40.3974	-173.022	2016-05-29	NA	marine pelagic biome (ENVO_01000023)	marine layer (ENVO_01000295)	sea water (ENVO_00002149)	Pelagic_Public	marine_water	SO	Westerlies - S. Subtropical Convergence Province	86.8	Epipelagic	sunlit	0.22	NA	picoplankton +	3391	107748	1037	21
PRJNA385736	SRR7037002	SAMN08363725	CCAGCA[GC]C[CT]GCGGTAATTCC_ACTTTCGTTCTTGAT[CT][AG]A	illumina	-51.2302	140.529	2017-01-17	NA	marine pelagic biome (ENVO_01000023)	marine layer (ENVO_01000295)	sea water (ENVO_00002149)	Pelagic	marine_water	SO	Westerlies - Subantarctic Province	0	Surface	sunlit	0.22	NA	picoplankton +	1513	199907	1926	13
PRJNA385736	SRR7036159	SAMN08952799	CCAGCA[GC]C[CT]GCGGTAATTCC_ACTTTCGTTCTTGAT[CT][AG]A	illumina	-58.9924	-169.998	2016-05-12	NA	marine pelagic biome (ENVO_01000023)	marine layer (ENVO_01000295)	sea water (ENVO_00002149)	Pelagic_Public	marine_water	SO	Polar - Antarctic Province	65	Epipelagic	sunlit	0.22	NA	picoplankton +	805	76077	737	16
PRJNA385736	SRR7038674	SAMN08952907	CCAGCA[GC]C[CT]GCGGTAATTCC_ACTTTCGTTCTTGAT[CT][AG]A	illumina	-44.8346	-173.142	2016-05-22	NA	marine pelagic biome (ENVO_01000023)	marine layer (ENVO_01000295)	sea water (ENVO_00002149)	Pelagic_Public	marine_water	SO	Westerlies - Subantarctic Province	5.7	Epipelagic	sunlit	0.22	NA	picoplankton +	2790	94873	920	24
PRJNA385736	SRR6401199	SAMN08218813	CCAGCA[GC]C[CT]GCGGTAATTCC_ACTTTCGTTCTTGAT[CT][AG]A	illumina	-53.0035	-170.014	2016-05-16	NA	marine pelagic biome (ENVO_01000023)	marine layer (ENVO_01000295)	sea water (ENVO_00002149)	Pelagic	marine_water	SO	Westerlies - Subantarctic Province	61	Epipelagic	sunlit	0.22	NA	picoplankton +	1597	107689	1047	16
PRJNA385736	SRR7036235	SAMN08952684	CCAGCA[GC]C[CT]GCGGTAATTCC_ACTTTCGTTCTTGAT[CT][AG]A	illumina	-44.8346	-173.142	2016-05-22	NA	marine pelagic biome (ENVO_01000023)	marine layer (ENVO_01000295)	sea water (ENVO_00002149)	Pelagic_Public	marine_water	SO	Westerlies - Subantarctic Province	111.9	Epipelagic	sunlit	0.22	NA	picoplankton +	2687	78852	768	22
PRJNA385736	SRR6401273	SAMN08218861	CCAGCA[GC]C[CT]GCGGTAATTCC_ACTTTCGTTCTTGAT[CT][AG]A	illumina	-48.9954	-170.004	2016-05-19	NA	marine pelagic biome (ENVO_01000023)	marine layer (ENVO_01000295)	sea water (ENVO_00002149)	Pelagic	marine_water	SO	Westerlies - Subantarctic Province	76.6	Epipelagic	sunlit	0.22	NA	picoplankton +	2625	162822	1600	25
PRJNA385736	SRR6400916	SAMN08218844	CCAGCA[GC]C[CT]GCGGTAATTCC_ACTTTCGTTCTTGAT[CT][AG]A	illumina	-50.4981	-170	2016-05-18	NA	marine pelagic biome (ENVO_01000023)	marine layer (ENVO_01000295)	sea water (ENVO_00002149)	Pelagic	marine_water	SO	Westerlies - Subantarctic Province	48.9	Epipelagic	sunlit	0.22	NA	picoplankton +	1986	132798	1310	22
PRJNA385736	SRR5924734	SAMN07482687	CCAGCA[GC]C[CT]GCGGTAATTCC_ACTTTCGTTCTTGAT[CT][AG]A	illumina	-36.4492	136.085	2015-12-03	NA	marine pelagic biome (ENVO_01000023)	marine layer (ENVO_01000295)	sea water (ENVO_00002149)	Pelagic	marine_water	SO	Westerlies - S. Subtropical Convergence Province	11	Epipelagic	sunlit	0.22	NA	picoplankton +	880	62514	621	15
PRJNA385736	SRR7038444	SAMN08952919	CCAGCA[GC]C[CT]GCGGTAATTCC_ACTTTCGTTCTTGAT[CT][AG]A	illumina	-39.9695	-172.701	2016-05-30	NA	marine pelagic biome (ENVO_01000023)	marine layer (ENVO_01000295)	sea water (ENVO_00002149)	Pelagic_Public	marine_water	SO	Westerlies - S. Subtropical Convergence Province	9.3	Epipelagic	sunlit	0.22	NA	picoplankton +	2641	81946	824	24
PRJNA385736	SRR7036045	SAMN08952812	CCAGCA[GC]C[CT]GCGGTAATTCC_ACTTTCGTTCTTGAT[CT][AG]A	illumina	-53.5009	-169.991	2016-05-16	NA	marine pelagic biome (ENVO_01000023)	marine layer (ENVO_01000295)	sea water (ENVO_00002149)	Pelagic_Public	marine_water	SO	Westerlies - Subantarctic Province	48.7	Epipelagic	sunlit	0.22	NA	picoplankton +	1967	89537	911	23
PRJNA385736	SRR5915586	SAMN07483239	CCAGCA[GC]C[CT]GCGGTAATTCC_ACTTTCGTTCTTGAT[CT][AG]A	illumina	-35.8322	136.447	2016-02-14	NA	marine pelagic biome (ENVO_01000023)	marine layer (ENVO_01000295)	sea water (ENVO_00002149)	Pelagic	marine_water	SO	Westerlies - S. Subtropical Convergence Province	75	Epipelagic	sunlit	0.22	NA	picoplankton +	2367	79847	843	24
PRJNA385736	SRR7036100	SAMN08952811	CCAGCA[GC]C[CT]GCGGTAATTCC_ACTTTCGTTCTTGAT[CT][AG]A	illumina	-53.5009	-169.991	2016-05-16	NA	marine pelagic biome (ENVO_01000023)	marine layer (ENVO_01000295)	sea water (ENVO_00002149)	Pelagic_Public	marine_water	SO	Westerlies - Subantarctic Province	99.6	Epipelagic	sunlit	0.22	NA	picoplankton +	1918	97655	1037	20
PRJNA385736	SRR5924815	SAMN07482700	CCAGCA[GC]C[CT]GCGGTAATTCC_ACTTTCGTTCTTGAT[CT][AG]A	illumina	-33.5667	130.67	2015-12-13	NA	marine pelagic biome (ENVO_01000023)	marine layer (ENVO_01000295)	sea water (ENVO_00002149)	Pelagic	marine_water	SO	Westerlies - S. Subtropical Convergence Province	0	Surface	sunlit	0.22	NA	picoplankton +	1788	99794	1061	20
PRJNA385736	SRR5915722	SAMN07483236	CCAGCA[GC]C[CT]GCGGTAATTCC_ACTTTCGTTCTTGAT[CT][AG]A	illumina	-35.8322	136.447	2016-02-14	NA	marine pelagic biome (ENVO_01000023)	marine layer (ENVO_01000295)	sea water (ENVO_00002149)	Pelagic	marine_water	SO	Westerlies - S. Subtropical Convergence Province	10	Epipelagic	sunlit	0.22	NA	picoplankton +	1766	129213	1402	22
PRJNA385736	SRR7036201	SAMN08952814	CCAGCA[GC]C[CT]GCGGTAATTCC_ACTTTCGTTCTTGAT[CT][AG]A	illumina	-48.5025	-170	2016-05-19	NA	marine pelagic biome (ENVO_01000023)	marine layer (ENVO_01000295)	sea water (ENVO_00002149)	Pelagic_Public	marine_water	SO	Westerlies - Subantarctic Province	2085	Bathypelagic	dark_ocean	0.22	NA	picoplankton +	336	54410	593	4
PRJNA385736	SRR7038437	SAMN08953002	CCAGCA[GC]C[CT]GCGGTAATTCC_ACTTTCGTTCTTGAT[CT][AG]A	illumina	-64.9973	-169.993	2016-05-05	NA	marine pelagic biome (ENVO_01000023)	marine layer (ENVO_01000295)	sea water (ENVO_00002149)	Pelagic_Public	marine_water	SO	Polar - Antarctic Province	139.4	Epipelagic	sunlit	0.22	NA	picoplankton +	750	46294	505	16
PRJNA385736	SRR7038693	SAMN08953018	CCAGCA[GC]C[CT]GCGGTAATTCC_ACTTTCGTTCTTGAT[CT][AG]A	illumina	-54.9999	-169.991	2016-05-15	NA	marine pelagic biome (ENVO_01000023)	marine layer (ENVO_01000295)	sea water (ENVO_00002149)	Pelagic_Public	marine_water	SO	Westerlies - Subantarctic Province	199.6	Epipelagic	sunlit	0.22	NA	picoplankton +	1816	85321	935	19
PRJNA385736	SRR7036084	SAMN08952680	CCAGCA[GC]C[CT]GCGGTAATTCC_ACTTTCGTTCTTGAT[CT][AG]A	illumina	-47.115	-170.469	2016-05-20	NA	marine pelagic biome (ENVO_01000023)	marine layer (ENVO_01000295)	sea water (ENVO_00002149)	Pelagic_Public	marine_water	SO	Westerlies - Subantarctic Province	114.2	Epipelagic	sunlit	0.22	NA	picoplankton +	3056	100354	1105	27
PRJNA385736	SRR7038673	SAMN08952906	CCAGCA[GC]C[CT]GCGGTAATTCC_ACTTTCGTTCTTGAT[CT][AG]A	illumina	-45.1773	-172.735	2016-05-22	NA	marine pelagic biome (ENVO_01000023)	marine layer (ENVO_01000295)	sea water (ENVO_00002149)	Pelagic_Public	marine_water	SO	Westerlies - Subantarctic Province	4.8	Surface	sunlit	0.22	NA	picoplankton +	2640	84558	950	24
PRJNA385736	SRR7038411	SAMN08952889	CCAGCA[GC]C[CT]GCGGTAATTCC_ACTTTCGTTCTTGAT[CT][AG]A	illumina	-53.991	-169.949	2016-05-16	NA	marine pelagic biome (ENVO_01000023)	marine layer (ENVO_01000295)	sea water (ENVO_00002149)	Pelagic_Public	marine_water	SO	Westerlies - Subantarctic Province	6.2	Epipelagic	sunlit	0.22	NA	picoplankton +	1645	98972	1119	20
PRJNA385736	SRR6400919	SAMN08218843	CCAGCA[GC]C[CT]GCGGTAATTCC_ACTTTCGTTCTTGAT[CT][AG]A	illumina	-50.4981	-170	2016-05-18	NA	marine pelagic biome (ENVO_01000023)	marine layer (ENVO_01000295)	sea water (ENVO_00002149)	Pelagic	marine_water	SO	Westerlies - Subantarctic Province	98.3	Epipelagic	sunlit	0.22	NA	picoplankton +	2278	112530	1281	22
PRJNA385736	SRR7038833	SAMN08952898	CCAGCA[GC]C[CT]GCGGTAATTCC_ACTTTCGTTCTTGAT[CT][AG]A	illumina	-49.4931	-170.016	2016-05-18	NA	marine pelagic biome (ENVO_01000023)	marine layer (ENVO_01000295)	sea water (ENVO_00002149)	Pelagic_Public	marine_water	SO	Westerlies - Subantarctic Province	14.5	Epipelagic	sunlit	0.22	NA	picoplankton +	2117	97711	1115	22
PRJNA385736	SRR7035993	SAMN08952692	CCAGCA[GC]C[CT]GCGGTAATTCC_ACTTTCGTTCTTGAT[CT][AG]A	illumina	-66.3317	-170.01	2016-05-04	NA	marine pelagic biome (ENVO_01000023)	marine layer (ENVO_01000295)	sea water (ENVO_00002149)	Pelagic_Public	marine_water	SO	Polar - Antarctic Province	1065	Bathypelagic	dark_ocean	0.22	NA	picoplankton +	297	68351	783	5
PRJNA385736	SRR6401021	SAMN08218951	CCAGCA[GC]C[CT]GCGGTAATTCC_ACTTTCGTTCTTGAT[CT][AG]A	illumina	-41.2728	-173.652	2016-05-29	NA	marine pelagic biome (ENVO_01000023)	marine layer (ENVO_01000295)	sea water (ENVO_00002149)	Pelagic	marine_water	SO	Westerlies - S. Subtropical Convergence Province	39.9	Epipelagic	sunlit	0.22	NA	picoplankton +	3817	264249	3127	25
PRJNA385736	SRR7038438	SAMN08953001	CCAGCA[GC]C[CT]GCGGTAATTCC_ACTTTCGTTCTTGAT[CT][AG]A	illumina	-65.6622	-170.033	2016-05-05	NA	marine pelagic biome (ENVO_01000023)	marine layer (ENVO_01000295)	sea water (ENVO_00002149)	Pelagic_Public	marine_water	SO	Polar - Antarctic Province	125.3	Epipelagic	sunlit	0.22	NA	picoplankton +	424	52796	633	8
PRJNA385736	SRR7035922	SAMN08952678	CCAGCA[GC]C[CT]GCGGTAATTCC_ACTTTCGTTCTTGAT[CT][AG]A	illumina	-47.9897	-169.991	2016-05-19	NA	marine pelagic biome (ENVO_01000023)	marine layer (ENVO_01000295)	sea water (ENVO_00002149)	Pelagic_Public	marine_water	SO	Westerlies - Subantarctic Province	91.5	Epipelagic	sunlit	0.22	NA	picoplankton +	2059	100533	1206	26
PRJEB25232	ERR2355957	SAMEA104654167	CCAGCA[GC]C[CT]GCGGTAATTCC_ACTTTCGTTCTTGAT[CT][AG]A	illumina	-64.62	-62.24	2014-12-22	NA	marine biome (ENVO_00000447)	surface water layer (ENVO_00010504)	sea water (ENVO_00002149)	aquatic/marine photic zone/water	marine_water	SO	Polar - Austral Polar Province	10	Epipelagic	sunlit	0.2	NA	picoplankton, >	455	112645	1357	14
PRJNA385736	SRR7036306	SAMN08952675	CCAGCA[GC]C[CT]GCGGTAATTCC_ACTTTCGTTCTTGAT[CT][AG]A	illumina	-49.4931	-170.016	2016-05-18	NA	marine pelagic biome (ENVO_01000023)	marine layer (ENVO_01000295)	sea water (ENVO_00002149)	Pelagic_Public	marine_water	SO	Westerlies - Subantarctic Province	90.8	Epipelagic	sunlit	0.22	NA	picoplankton +	2503	93844	1153	21
PRJNA385736	SRR5924537	SAMN07482703	CCAGCA[GC]C[CT]GCGGTAATTCC_ACTTTCGTTCTTGAT[CT][AG]A	illumina	-35.8409	136.453	2015-11-30	NA	marine pelagic biome (ENVO_01000023)	marine layer (ENVO_01000295)	sea water (ENVO_00002149)	Pelagic	marine_water	SO	Westerlies - S. Subtropical Convergence Province	58	Epipelagic	sunlit	0.22	NA	picoplankton +	2325	121095	1502	23
PRJNA385736	SRR7038494	SAMN08953015	CCAGCA[GC]C[CT]GCGGTAATTCC_ACTTTCGTTCTTGAT[CT][AG]A	illumina	-56.4935	-170.008	2016-05-14	NA	marine pelagic biome (ENVO_01000023)	marine layer (ENVO_01000295)	sea water (ENVO_00002149)	Pelagic_Public	marine_water	SO	Westerlies - Subantarctic Province	199.8	Epipelagic	sunlit	0.22	NA	picoplankton +	1372	75131	937	20
PRJEB6610	ERR10234577	SAMEA2621388	CCAGCA[GC]C[CT]GCGGTAATTCC_ACTTTCGTTCTTGAT[CT][AG]A	illumina	-44.5913	-52.1804	2010-12-02	NA	marine pelagic biome (ENVO_01000023)	NA	sea water (ENVO_00002149)	NA	marine_water	SO	Westerlies - S. Subtropical Convergence Province	35	Epipelagic	sunlit	0.8	5	picoplankton +	4687	638135	8042	35
PRJNA385736	SRR7036090	SAMN08952710	CCAGCA[GC]C[CT]GCGGTAATTCC_ACTTTCGTTCTTGAT[CT][AG]A	illumina	-41.2728	-173.652	2016-05-29	NA	marine pelagic biome (ENVO_01000023)	marine layer (ENVO_01000295)	sea water (ENVO_00002149)	Pelagic_Public	marine_water	SO	Westerlies - S. Subtropical Convergence Province	89.1	Epipelagic	sunlit	0.22	NA	picoplankton +	2403	87527	1106	21
PRJNA385736	SRR5924612	SAMN07482694	CCAGCA[GC]C[CT]GCGGTAATTCC_ACTTTCGTTCTTGAT[CT][AG]A	illumina	-34.7435	130.218	2015-12-18	NA	marine pelagic biome (ENVO_01000023)	marine layer (ENVO_01000295)	sea water (ENVO_00002149)	Pelagic	marine_water	SO	Westerlies - S. Subtropical Convergence Province	0	Surface	sunlit	0.22	NA	picoplankton +	1689	84718	1076	16
PRJNA385736	SRR7036930	SAMN08363745	CCAGCA[GC]C[CT]GCGGTAATTCC_ACTTTCGTTCTTGAT[CT][AG]A	illumina	-64.9498	126.421	2017-02-26	NA	marine pelagic biome (ENVO_01000023)	marine layer (ENVO_01000295)	sea water (ENVO_00002149)	Pelagic	marine_water	SO	Polar - Austral Polar Province	0	Surface	sunlit	0.22	NA	picoplankton +	805	136187	1731	10
PRJNA385736	SRR5915716	SAMN07483238	CCAGCA[GC]C[CT]GCGGTAATTCC_ACTTTCGTTCTTGAT[CT][AG]A	illumina	-35.8322	136.447	2016-02-14	NA	marine pelagic biome (ENVO_01000023)	marine layer (ENVO_01000295)	sea water (ENVO_00002149)	Pelagic	marine_water	SO	Westerlies - S. Subtropical Convergence Province	50	Epipelagic	sunlit	0.22	NA	picoplankton +	1432	114883	1462	23
PRJNA385736	SRR7036310	SAMN08952671	CCAGCA[GC]C[CT]GCGGTAATTCC_ACTTTCGTTCTTGAT[CT][AG]A	illumina	-51.4928	-170.012	2016-05-17	NA	marine pelagic biome (ENVO_01000023)	marine layer (ENVO_01000295)	sea water (ENVO_00002149)	Pelagic_Public	marine_water	SO	Westerlies - Subantarctic Province	114.5	Epipelagic	sunlit	0.22	NA	picoplankton +	2208	141008	1827	21
PRJNA385736	SRR7038663	SAMN08953014	CCAGCA[GC]C[CT]GCGGTAATTCC_ACTTTCGTTCTTGAT[CT][AG]A	illumina	-57.0087	-170.001	2016-05-14	NA	marine pelagic biome (ENVO_01000023)	marine layer (ENVO_01000295)	sea water (ENVO_00002149)	Pelagic_Public	marine_water	SO	Westerlies - Subantarctic Province	235.3	Mesopelagic	dark_ocean	0.22	NA	picoplankton +	1339	64880	846	17
PRJNA385736	SRR7036997	SAMN08363731	CCAGCA[GC]C[CT]GCGGTAATTCC_ACTTTCGTTCTTGAT[CT][AG]A	illumina	-56.9157	134.086	2017-01-18	NA	marine pelagic biome (ENVO_01000023)	marine layer (ENVO_01000295)	sea water (ENVO_00002149)	Pelagic	marine_water	SO	Polar - Antarctic Province	0	Surface	sunlit	0.22	NA	picoplankton +	816	153543	2015	12
PRJNA385736	SRR7036928	SAMN08363746	CCAGCA[GC]C[CT]GCGGTAATTCC_ACTTTCGTTCTTGAT[CT][AG]A	illumina	-63.1725	129.16	2017-02-27	NA	marine pelagic biome (ENVO_01000023)	marine layer (ENVO_01000295)	sea water (ENVO_00002149)	Pelagic	marine_water	SO	Polar - Antarctic Province	0	Surface	sunlit	0.22	NA	picoplankton +	576	65933	885	8
PRJNA385736	SRR6400921	SAMN08218849	CCAGCA[GC]C[CT]GCGGTAATTCC_ACTTTCGTTCTTGAT[CT][AG]A	illumina	-50.007	-169.992	2016-05-18	NA	marine pelagic biome (ENVO_01000023)	marine layer (ENVO_01000295)	sea water (ENVO_00002149)	Pelagic	marine_water	SO	Westerlies - Subantarctic Province	85.8	Epipelagic	sunlit	0.22	NA	picoplankton +	2091	98172	1347	22
PRJNA385736	SRR7038449	SAMN08952918	CCAGCA[GC]C[CT]GCGGTAATTCC_ACTTTCGTTCTTGAT[CT][AG]A	illumina	-40.3974	-173.022	2016-05-29	NA	marine pelagic biome (ENVO_01000023)	marine layer (ENVO_01000295)	sea water (ENVO_00002149)	Pelagic_Public	marine_water	SO	Westerlies - S. Subtropical Convergence Province	4.5	Surface	sunlit	0.22	NA	picoplankton +	2994	81586	1121	22
PRJNA385736	SRR7038516	SAMN08952916	CCAGCA[GC]C[CT]GCGGTAATTCC_ACTTTCGTTCTTGAT[CT][AG]A	illumina	-41.2728	-173.652	2016-05-29	NA	marine pelagic biome (ENVO_01000023)	marine layer (ENVO_01000295)	sea water (ENVO_00002149)	Pelagic_Public	marine_water	SO	Westerlies - S. Subtropical Convergence Province	6.3	Epipelagic	sunlit	0.22	NA	picoplankton +	2350	78812	1117	20
PRJEB25232	ERR2355946	SAMEA104654156	CCAGCA[GC]C[CT]GCGGTAATTCC_ACTTTCGTTCTTGAT[CT][AG]A	illumina	-64.69	-62.25	2014-12-07	NA	marine biome (ENVO_00000447)	surface water layer (ENVO_00010504)	sea water (ENVO_00002149)	aquatic/marine photic zone/water	marine_water	SO	Polar - Austral Polar Province	12	Epipelagic	sunlit	0.2	NA	picoplankton +	303	179853	2554	16
PRJNA385736	SRR7038697	SAMN08953019	CCAGCA[GC]C[CT]GCGGTAATTCC_ACTTTCGTTCTTGAT[CT][AG]A	illumina	-54.4981	-170.003	2016-05-15	NA	marine pelagic biome (ENVO_01000023)	marine layer (ENVO_01000295)	sea water (ENVO_00002149)	Pelagic_Public	marine_water	SO	Westerlies - Subantarctic Province	116.8	Epipelagic	sunlit	0.22	NA	picoplankton +	1460	103133	1465	17
PRJNA385736	SRR7038414	SAMN08952888	CCAGCA[GC]C[CT]GCGGTAATTCC_ACTTTCGTTCTTGAT[CT][AG]A	illumina	-54.4981	-170.003	2016-05-15	NA	marine pelagic biome (ENVO_01000023)	marine layer (ENVO_01000295)	sea water (ENVO_00002149)	Pelagic_Public	marine_water	SO	Westerlies - Subantarctic Province	8.8	Epipelagic	sunlit	0.22	NA	picoplankton +	1566	115251	1645	18
PRJNA385736	SRR6471479	SAMN08363751	CCAGCA[GC]C[CT]GCGGTAATTCC_ACTTTCGTTCTTGAT[CT][AG]A	illumina	-53.9117	136.142	2017-03-01	NA	marine pelagic biome (ENVO_01000023)	marine layer (ENVO_01000295)	sea water (ENVO_00002149)	Pelagic	marine_water	SO	Polar - Antarctic Province	0	Surface	sunlit	0.22	NA	picoplankton +	1022	100798	1447	11
PRJEB6610	ERR10234499	SAMEA2621362	CCAGCA[GC]C[CT]GCGGTAATTCC_ACTTTCGTTCTTGAT[CT][AG]A	illumina	-44.5342	-52.455	2010-12-02	NA	marine pelagic biome (ENVO_01000023)	NA	sea water (ENVO_00002149)	NA	marine_water	SO	Westerlies - S. Subtropical Convergence Province	5	Surface	sunlit	0.8	5	picoplankton +	4104	662005	9524	37
PRJNA385736	SRR7038557	SAMN08953022	CCAGCA[GC]C[CT]GCGGTAATTCC_ACTTTCGTTCTTGAT[CT][AG]A	illumina	-53.0036	-170.014	2016-05-16	NA	marine pelagic biome (ENVO_01000023)	marine layer (ENVO_01000295)	sea water (ENVO_00002149)	Pelagic_Public	marine_water	SO	Westerlies - Subantarctic Province	165.6	Epipelagic	sunlit	0.22	NA	picoplankton +	2195	120714	1747	25
PRJNA385736	SRR6400846	SAMN08218807	CCAGCA[GC]C[CT]GCGGTAATTCC_ACTTTCGTTCTTGAT[CT][AG]A	illumina	-54.4985	-170.003	2016-05-15	NA	marine pelagic biome (ENVO_01000023)	marine layer (ENVO_01000295)	sea water (ENVO_00002149)	Pelagic	marine_water	SO	Westerlies - Subantarctic Province	60.3	Epipelagic	sunlit	0.22	NA	picoplankton +	1618	107566	1559	19
PRJNA385736	SRR7035991	SAMN08952691	CCAGCA[GC]C[CT]GCGGTAATTCC_ACTTTCGTTCTTGAT[CT][AG]A	illumina	-66.3317	-170.01	2016-05-04	NA	marine pelagic biome (ENVO_01000023)	marine layer (ENVO_01000295)	sea water (ENVO_00002149)	Pelagic_Public	marine_water	SO	Polar - Antarctic Province	1935	Bathypelagic	dark_ocean	0.22	NA	picoplankton +	206	53302	774	6
PRJNA385736	SRR6400843	SAMN08218808	CCAGCA[GC]C[CT]GCGGTAATTCC_ACTTTCGTTCTTGAT[CT][AG]A	illumina	-54.4985	-170.003	2016-05-15	NA	marine pelagic biome (ENVO_01000023)	marine layer (ENVO_01000295)	sea water (ENVO_00002149)	Pelagic	marine_water	SO	Westerlies - Subantarctic Province	36.3	Epipelagic	sunlit	0.22	NA	picoplankton +	1667	138094	2098	20
PRJNA385736	SRR6471208	SAMN08363733	CCAGCA[GC]C[CT]GCGGTAATTCC_ACTTTCGTTCTTGAT[CT][AG]A	illumina	-58.8032	131.372	2017-01-18	NA	marine pelagic biome (ENVO_01000023)	marine layer (ENVO_01000295)	sea water (ENVO_00002149)	Pelagic	marine_water	SO	Polar - Antarctic Province	0	Surface	sunlit	0.22	NA	picoplankton +	562	131122	2022	13
PRJNA385736	SRR7038571	SAMN08952886	CCAGCA[GC]C[CT]GCGGTAATTCC_ACTTTCGTTCTTGAT[CT][AG]A	illumina	-55.501	-169.989	2016-05-15	NA	marine pelagic biome (ENVO_01000023)	marine layer (ENVO_01000295)	sea water (ENVO_00002149)	Pelagic_Public	marine_water	SO	Westerlies - Subantarctic Province	5.7	Epipelagic	sunlit	0.22	NA	picoplankton +	527	58542	914	14
PRJNA385736	SRR7037027	SAMN08363737	CCAGCA[GC]C[CT]GCGGTAATTCC_ACTTTCGTTCTTGAT[CT][AG]A	illumina	-62.3535	125.022	2017-01-19	NA	marine pelagic biome (ENVO_01000023)	marine layer (ENVO_01000295)	sea water (ENVO_00002149)	Pelagic	marine_water	SO	Polar - Antarctic Province	0	Surface	sunlit	0.22	NA	picoplankton +	733	155187	2452	9
PRJNA385736	SRR5896018	SAMN07449446	CCAGCA[GC]C[CT]GCGGTAATTCC_ACTTTCGTTCTTGAT[CT][AG]A	illumina	-42.5967	148.233	2016-11-18	NA	marine pelagic biome (ENVO_01000023)	marine layer (ENVO_01000295)	sea water (ENVO_00002149)	Pelagic	marine_water	SO	Westerlies - S. Subtropical Convergence Province	75	Epipelagic	sunlit	0.22	NA	picoplankton +	1561	96351	1551	20
PRJEB23913	ERR2223285	SAMEA104432473	CCAGCA[GC]C[CT]GCGGTAATTCC_ACTTTCGTTCTTGAT[CT][AG]A	illumina	-40.55	142.497	2011-03-25	NA	marine pelagic biome (ENVO_01000023)	marine pelagic zone (ENVO_00000208)	sea water (ENVO_00002149)	marine biome/open ocean/saline water	marine_water	SO	Westerlies - S. Subtropical Convergence Province	3	Surface	sunlit	0.2	3	picoplankton	1190	24272	391	18
PRJNA385736	SRR5915590	SAMN07483240	CCAGCA[GC]C[CT]GCGGTAATTCC_ACTTTCGTTCTTGAT[CT][AG]A	illumina	-35.8322	136.447	2016-02-14	NA	marine pelagic biome (ENVO_01000023)	marine layer (ENVO_01000295)	sea water (ENVO_00002149)	Pelagic	marine_water	SO	Westerlies - S. Subtropical Convergence Province	100	Epipelagic	sunlit	0.22	NA	picoplankton +	2007	141013	2289	22
PRJNA385736	SRR6471296	SAMN08363744	CCAGCA[GC]C[CT]GCGGTAATTCC_ACTTTCGTTCTTGAT[CT][AG]A	illumina	-64.744	120.39	2017-02-21	NA	marine pelagic biome (ENVO_01000023)	marine layer (ENVO_01000295)	sea water (ENVO_00002149)	Pelagic	marine_water	SO	Polar - Austral Polar Province	0	Surface	sunlit	0.22	NA	picoplankton +	665	108639	1772	9
PRJNA385736	SRR5915719	SAMN07483237	CCAGCA[GC]C[CT]GCGGTAATTCC_ACTTTCGTTCTTGAT[CT][AG]A	illumina	-35.8322	136.447	2016-02-14	NA	marine pelagic biome (ENVO_01000023)	marine layer (ENVO_01000295)	sea water (ENVO_00002149)	Pelagic	marine_water	SO	Westerlies - S. Subtropical Convergence Province	20	Epipelagic	sunlit	0.22	NA	picoplankton +	1551	105453	1746	22
PRJEB23785	ERR2220525	SAMEA104416486	CCAGCA[GC]C[CT]GCGGTAATTCC_ACTTTCGTTCTTGAT[CT][AG][AG]	illumina	-68.095	-67.875	2014-01-18	NA	marine pelagic biome (ENVO_01000023)	NA	sea water (ENVO_00002149)	marine biome/bay/water	marine_water	SO	Polar - Austral Polar Province	NA	NA	sunlit	NA	NA	picoplankton	400	40413	678	9
PRJNA385736	SRR7037025	SAMN08363738	CCAGCA[GC]C[CT]GCGGTAATTCC_ACTTTCGTTCTTGAT[CT][AG]A	illumina	-63.1507	123.288	2017-01-20	NA	marine pelagic biome (ENVO_01000023)	marine layer (ENVO_01000295)	sea water (ENVO_00002149)	Pelagic	marine_water	SO	Polar - Antarctic Province	0	Surface	sunlit	0.22	NA	picoplankton +	722	129907	2198	10
PRJNA385736	SRR6471205	SAMN08363736	CCAGCA[GC]C[CT]GCGGTAATTCC_ACTTTCGTTCTTGAT[CT][AG]A	illumina	-61.562	126.567	2017-01-19	NA	marine pelagic biome (ENVO_01000023)	marine layer (ENVO_01000295)	sea water (ENVO_00002149)	Pelagic	marine_water	SO	Polar - Antarctic Province	0	Surface	sunlit	0.22	NA	picoplankton +	639	98782	1734	11
PRJNA385736	SRR7034257	SAMN08953078	CCAGCA[GC]C[CT]GCGGTAATTCC_ACTTTCGTTCTTGAT[CT][AG]A	illumina	-42.5967	148.233	2017-04-12	NA	marine pelagic biome (ENVO_01000023)	marine layer (ENVO_01000295)	sea water (ENVO_00002149)	Pelagic_Public	marine_water	SO	Westerlies - S. Subtropical Convergence Province	20	Epipelagic	sunlit	0.22	NA	picoplankton +	2558	108165	1964	26
PRJNA385736	SRR6400849	SAMN08218802	CCAGCA[GC]C[CT]GCGGTAATTCC_ACTTTCGTTCTTGAT[CT][AG]A	illumina	-54.9975	-169.997	2016-05-15	NA	marine pelagic biome (ENVO_01000023)	marine layer (ENVO_01000295)	sea water (ENVO_00002149)	Pelagic	marine_water	SO	Westerlies - Subantarctic Province	25	Epipelagic	sunlit	0.22	NA	picoplankton +	1399	126915	2324	20
PRJEB23913	ERR2223282	SAMEA104432470	CCAGCA[GC]C[CT]GCGGTAATTCC_ACTTTCGTTCTTGAT[CT][AG]A	illumina	-38.578	131.507	2011-03-22	NA	marine pelagic biome (ENVO_01000023)	marine pelagic zone (ENVO_00000208)	sea water (ENVO_00002149)	marine biome/open ocean/saline water	marine_water	SO	Westerlies - S. Subtropical Convergence Province	3	Surface	sunlit	0.2	3	picoplankton	2395	196151	3654	24
PRJEB23785	ERR2220522	SAMEA104416483	CCAGCA[GC]C[CT]GCGGTAATTCC_ACTTTCGTTCTTGAT[CT][AG][AG]	illumina	-68.14	-67.747	2014-01-18	NA	marine pelagic biome (ENVO_01000023)	NA	sea water (ENVO_00002149)	marine biome/bay/water	marine_water	SO	Polar - Austral Polar Province	NA	NA	sunlit	NA	NA	picoplankton	339	38713	724	8
PRJNA385736	SRR7038509	SAMN08952880	CCAGCA[GC]C[CT]GCGGTAATTCC_ACTTTCGTTCTTGAT[CT][AG]A	illumina	-58.9971	-170.001	2016-05-12	NA	marine pelagic biome (ENVO_01000023)	marine layer (ENVO_01000295)	sea water (ENVO_00002149)	Pelagic_Public	marine_water	SO	Polar - Antarctic Province	6.1	Epipelagic	sunlit	0.22	NA	picoplankton +	1089	128320	2407	20
PRJNA385736	SRR7038568	SAMN08952885	CCAGCA[GC]C[CT]GCGGTAATTCC_ACTTTCGTTCTTGAT[CT][AG]A	illumina	-55.9863	-170.018	2016-05-14	NA	marine pelagic biome (ENVO_01000023)	marine layer (ENVO_01000295)	sea water (ENVO_00002149)	Pelagic_Public	marine_water	SO	Westerlies - Subantarctic Province	7	Epipelagic	sunlit	0.22	NA	picoplankton +	998	72941	1370	18
PRJNA385736	SRR5895973	SAMN07449443	CCAGCA[GC]C[CT]GCGGTAATTCC_ACTTTCGTTCTTGAT[CT][AG]A	illumina	-42.5967	148.233	2016-11-18	NA	marine pelagic biome (ENVO_01000023)	marine layer (ENVO_01000295)	sea water (ENVO_00002149)	Pelagic	marine_water	SO	Westerlies - S. Subtropical Convergence Province	10	Epipelagic	sunlit	0.22	NA	picoplankton +	1199	145267	2805	19
PRJNA385736	SRR7036989	SAMN08363727	CCAGCA[GC]C[CT]GCGGTAATTCC_ACTTTCGTTCTTGAT[CT][AG]A	illumina	-53.1878	138.547	2017-01-17	NA	marine pelagic biome (ENVO_01000023)	marine layer (ENVO_01000295)	sea water (ENVO_00002149)	Pelagic	marine_water	SO	Westerlies - Subantarctic Province	0	Surface	sunlit	0.22	NA	picoplankton +	1162	124748	2417	12
PRJEB25232	ERR2355954	SAMEA104654164	CCAGCA[GC]C[CT]GCGGTAATTCC_ACTTTCGTTCTTGAT[CT][AG]A	illumina	-64.895	-63.72	2014-12-18	NA	marine biome (ENVO_00000447)	surface water layer (ENVO_00010504)	sea water (ENVO_00002149)	aquatic/marine photic zone/water	marine_water	SO	Polar - Austral Polar Province	10	Epipelagic	sunlit	0.2	NA	picoplankton +	611	217036	4274	15
PRJNA385736	SRR7038505	SAMN08952879	CCAGCA[GC]C[CT]GCGGTAATTCC_ACTTTCGTTCTTGAT[CT][AG]A	illumina	-60.0007	-170.022	2016-05-11	NA	marine pelagic biome (ENVO_01000023)	marine layer (ENVO_01000295)	sea water (ENVO_00002149)	Pelagic_Public	marine_water	SO	Polar - Antarctic Province	13.6	Epipelagic	sunlit	0.22	NA	picoplankton +	657	47800	950	18
PRJEB25232	ERR2355948	SAMEA104654158	CCAGCA[GC]C[CT]GCGGTAATTCC_ACTTTCGTTCTTGAT[CT][AG]A	illumina	-64.69	-62.25	2014-12-09	NA	marine biome (ENVO_00000447)	surface water layer (ENVO_00010504)	sea water (ENVO_00002149)	aquatic/marine photic zone/water	marine_water	SO	Polar - Austral Polar Province	12	Epipelagic	sunlit	0.2	NA	picoplankton +	466	220023	4428	15
PRJNA385736	SRR8817858	SAMN08363787	CCAGCA[GC]C[CT]GCGGTAATTCC_ACTTTCGTTCTTGAT[CT][AG]A	illumina	-59.0932	84.4461	2016-02-10	NA	marine pelagic biome (ENVO_01000023)	marine layer (ENVO_01000295)	sea water (ENVO_00002149)	Pelagic	marine_water	SO	Polar - Antarctic Province	199	Epipelagic	sunlit	0.22	NA	picoplankton +	649	125572	2533	12
PRJNA385736	SRR7036910	SAMN08363732	CCAGCA[GC]C[CT]GCGGTAATTCC_ACTTTCGTTCTTGAT[CT][AG]A	illumina	-57.8542	132.783	2017-01-18	NA	marine pelagic biome (ENVO_01000023)	marine layer (ENVO_01000295)	sea water (ENVO_00002149)	Pelagic	marine_water	SO	Polar - Antarctic Province	0	Surface	sunlit	0.22	NA	picoplankton +	732	116987	2458	14
PRJNA385736	SRR6471299	SAMN08363741	CCAGCA[GC]C[CT]GCGGTAATTCC_ACTTTCGTTCTTGAT[CT][AG]A	illumina	-64.9945	120.625	2017-02-01	NA	marine pelagic biome (ENVO_01000023)	marine layer (ENVO_01000295)	sea water (ENVO_00002149)	Pelagic	marine_water	SO	Polar - Austral Polar Province	0	Surface	sunlit	0.22	NA	picoplankton +	198	128162	2700	7
PRJNA385736	SRR5915854	SAMN07483235	CCAGCA[GC]C[CT]GCGGTAATTCC_ACTTTCGTTCTTGAT[CT][AG]A	illumina	-35.8322	136.447	2016-02-14	NA	marine pelagic biome (ENVO_01000023)	marine layer (ENVO_01000295)	sea water (ENVO_00002149)	Pelagic	marine_water	SO	Westerlies - S. Subtropical Convergence Province	0	Surface	sunlit	0.22	NA	picoplankton +	2172	173692	3741	32
PRJNA385736	SRR6400944	SAMN08218801	CCAGCA[GC]C[CT]GCGGTAATTCC_ACTTTCGTTCTTGAT[CT][AG]A	illumina	-54.9975	-169.997	2016-05-15	NA	marine pelagic biome (ENVO_01000023)	marine layer (ENVO_01000295)	sea water (ENVO_00002149)	Pelagic	marine_water	SO	Westerlies - Subantarctic Province	75.2	Epipelagic	sunlit	0.22	NA	picoplankton +	350	124375	2701	7
PRJNA385736	SRR5915703	SAMN07483162	CCAGCA[GC]C[CT]GCGGTAATTCC_ACTTTCGTTCTTGAT[CT][AG]A	illumina	-42.5967	148.233	2016-03-04	NA	marine pelagic biome (ENVO_01000023)	marine layer (ENVO_01000295)	sea water (ENVO_00002149)	Pelagic	marine_water	SO	Westerlies - S. Subtropical Convergence Province	0	Surface	sunlit	0.22	NA	picoplankton +	872	101211	2204	21
PRJEB23913	ERR2223284	SAMEA104432472	CCAGCA[GC]C[CT]GCGGTAATTCC_ACTTTCGTTCTTGAT[CT][AG]A	illumina	-39.867	138.735	2011-03-24	NA	marine pelagic biome (ENVO_01000023)	marine pelagic zone (ENVO_00000208)	sea water (ENVO_00002149)	marine biome/open ocean/saline water	marine_water	SO	Westerlies - S. Subtropical Convergence Province	3	Surface	sunlit	0.2	3	picoplankton	1197	24771	563	22
PRJNA385736	SRR7036991	SAMN08363728	CCAGCA[GC]C[CT]GCGGTAATTCC_ACTTTCGTTCTTGAT[CT][AG]A	illumina	-54.4002	137.206	2017-01-17	NA	marine pelagic biome (ENVO_01000023)	marine layer (ENVO_01000295)	sea water (ENVO_00002149)	Pelagic	marine_water	SO	Polar - Antarctic Province	0	Surface	sunlit	0.22	NA	picoplankton +	819	84332	1983	12
PRJEB23913	ERR2223283	SAMEA104432471	CCAGCA[GC]C[CT]GCGGTAATTCC_ACTTTCGTTCTTGAT[CT][AG]A	illumina	-39.243	135.139	2011-03-23	NA	marine pelagic biome (ENVO_01000023)	marine pelagic zone (ENVO_00000208)	sea water (ENVO_00002149)	marine biome/open ocean/saline water	marine_water	SO	Westerlies - S. Subtropical Convergence Province	3	Surface	sunlit	0.2	3	picoplankton	1178	140889	3332	19
PRJNA385736	SRR6471297	SAMN08363743	CCAGCA[GC]C[CT]GCGGTAATTCC_ACTTTCGTTCTTGAT[CT][AG]A	illumina	-65.4612	120.603	2017-02-07	NA	marine pelagic biome (ENVO_01000023)	marine layer (ENVO_01000295)	sea water (ENVO_00002149)	Pelagic	marine_water	SO	Polar - Austral Polar Province	0	Surface	sunlit	0.22	NA	picoplankton +	412	88678	2121	10
PRJNA385736	SRR7038589	SAMN08953000	CCAGCA[GC]C[CT]GCGGTAATTCC_ACTTTCGTTCTTGAT[CT][AG]A	illumina	-66.3332	-170	2016-05-04	NA	marine pelagic biome (ENVO_01000023)	marine layer (ENVO_01000295)	sea water (ENVO_00002149)	Pelagic_Public	marine_water	SO	Polar - Antarctic Province	115.8	Epipelagic	sunlit	0.22	NA	picoplankton +	1143	89096	2259	18
PRJNA385736	SRR6471204	SAMN08363735	CCAGCA[GC]C[CT]GCGGTAATTCC_ACTTTCGTTCTTGAT[CT][AG]A	illumina	-60.7205	128.184	2017-01-19	NA	marine pelagic biome (ENVO_01000023)	marine layer (ENVO_01000295)	sea water (ENVO_00002149)	Pelagic	marine_water	SO	Polar - Antarctic Province	0	Surface	sunlit	0.22	NA	picoplankton +	560	101928	2595	12
PRJNA385736	SRR7038563	SAMN08952887	CCAGCA[GC]C[CT]GCGGTAATTCC_ACTTTCGTTCTTGAT[CT][AG]A	illumina	-54.9999	-169.991	2016-05-15	NA	marine pelagic biome (ENVO_01000023)	marine layer (ENVO_01000295)	sea water (ENVO_00002149)	Pelagic_Public	marine_water	SO	Westerlies - Subantarctic Province	11.8	Epipelagic	sunlit	0.22	NA	picoplankton +	1319	68752	1856	19
PRJNA385736	SRR7038502	SAMN08953017	CCAGCA[GC]C[CT]GCGGTAATTCC_ACTTTCGTTCTTGAT[CT][AG]A	illumina	-55.501	-169.989	2016-05-15	NA	marine pelagic biome (ENVO_01000023)	marine layer (ENVO_01000295)	sea water (ENVO_00002149)	Pelagic_Public	marine_water	SO	Westerlies - Subantarctic Province	134.9	Epipelagic	sunlit	0.22	NA	picoplankton +	1467	117010	3214	18
PRJNA385736	SRR5895975	SAMN07449445	CCAGCA[GC]C[CT]GCGGTAATTCC_ACTTTCGTTCTTGAT[CT][AG]A	illumina	-42.5967	148.233	2016-11-18	NA	marine pelagic biome (ENVO_01000023)	marine layer (ENVO_01000295)	sea water (ENVO_00002149)	Pelagic	marine_water	SO	Westerlies - S. Subtropical Convergence Province	50	Epipelagic	sunlit	0.22	NA	picoplankton +	1309	90265	2490	19
PRJNA385736	SRR5915734	SAMN07483283	CCAGCA[GC]C[CT]GCGGTAATTCC_ACTTTCGTTCTTGAT[CT][AG]A	illumina	-42.5967	148.233	2016-05-31	NA	marine pelagic biome (ENVO_01000023)	marine layer (ENVO_01000295)	sea water (ENVO_00002149)	Pelagic	marine_water	SO	Westerlies - S. Subtropical Convergence Province	75	Epipelagic	sunlit	0.22	NA	picoplankton +	1958	88447	2448	26
PRJNA385736	SRR7036328	SAMN08952706	CCAGCA[GC]C[CT]GCGGTAATTCC_ACTTTCGTTCTTGAT[CT][AG]A	illumina	-59.9999	-170	2016-05-11	NA	marine pelagic biome (ENVO_01000023)	marine layer (ENVO_01000295)	sea water (ENVO_00002149)	Pelagic_Public	marine_water	SO	Polar - Antarctic Province	60	Epipelagic	sunlit	0.22	NA	picoplankton +	954	71198	2044	18
PRJNA385736	SRR7038731	SAMN08953010	CCAGCA[GC]C[CT]GCGGTAATTCC_ACTTTCGTTCTTGAT[CT][AG]A	illumina	-60.0007	-170.022	2016-05-11	NA	marine pelagic biome (ENVO_01000023)	marine layer (ENVO_01000295)	sea water (ENVO_00002149)	Pelagic_Public	marine_water	SO	Polar - Antarctic Province	132.6	Epipelagic	sunlit	0.22	NA	picoplankton +	581	62358	1835	13
PRJNA385736	SRR6400939	SAMN08218796	CCAGCA[GC]C[CT]GCGGTAATTCC_ACTTTCGTTCTTGAT[CT][AG]A	illumina	-55.5058	-170.003	2016-05-15	NA	marine pelagic biome (ENVO_01000023)	marine layer (ENVO_01000295)	sea water (ENVO_00002149)	Pelagic	marine_water	SO	Westerlies - Subantarctic Province	39.4	Epipelagic	sunlit	0.22	NA	picoplankton +	1617	198470	5873	21
PRJNA385736	SRR6471473	SAMN08363749	CCAGCA[GC]C[CT]GCGGTAATTCC_ACTTTCGTTCTTGAT[CT][AG]A	illumina	-58.04	132.198	2017-02-28	NA	marine pelagic biome (ENVO_01000023)	marine layer (ENVO_01000295)	sea water (ENVO_00002149)	Pelagic	marine_water	SO	Polar - Antarctic Province	0	Surface	sunlit	0.22	NA	picoplankton +	868	108261	3238	17
PRJNA385736	SRR7037023	SAMN08363739	CCAGCA[GC]C[CT]GCGGTAATTCC_ACTTTCGTTCTTGAT[CT][AG]A	illumina	-64.1072	120.834	2017-01-20	NA	marine pelagic biome (ENVO_01000023)	marine layer (ENVO_01000295)	sea water (ENVO_00002149)	Pelagic	marine_water	SO	Polar - Austral Polar Province	0	Surface	sunlit	0.22	NA	picoplankton +	480	103381	3097	10
PRJEB25232	ERR2355947	SAMEA104654157	CCAGCA[GC]C[CT]GCGGTAATTCC_ACTTTCGTTCTTGAT[CT][AG]A	illumina	-64.69	-62.25	2014-12-08	NA	marine biome (ENVO_00000447)	surface water layer (ENVO_00010504)	sea water (ENVO_00002149)	aquatic/marine photic zone/water	marine_water	SO	Polar - Austral Polar Province	2	Surface	sunlit	0.2	NA	picoplankton +	266	132735	3994	15
PRJNA385736	SRR7036132	SAMN08952794	CCAGCA[GC]C[CT]GCGGTAATTCC_ACTTTCGTTCTTGAT[CT][AG]A	illumina	-59.9999	-170	2016-05-11	NA	marine pelagic biome (ENVO_01000023)	marine layer (ENVO_01000295)	sea water (ENVO_00002149)	Pelagic_Public	marine_water	SO	Polar - Antarctic Province	35	Epipelagic	sunlit	0.22	NA	picoplankton +	1042	61702	1867	20
PRJNA385736	SRR7038507	SAMN08952878	CCAGCA[GC]C[CT]GCGGTAATTCC_ACTTTCGTTCTTGAT[CT][AG]A	illumina	-61.0064	-170.002	2016-05-09	NA	marine pelagic biome (ENVO_01000023)	marine layer (ENVO_01000295)	sea water (ENVO_00002149)	Pelagic_Public	marine_water	SO	Polar - Antarctic Province	6	Epipelagic	sunlit	0.22	NA	picoplankton +	411	47122	1440	11
PRJNA385736	SRR6401468	SAMN08219664	CCAGCA[GC]C[CT]GCGGTAATTCC_ACTTTCGTTCTTGAT[CT][AG]A	illumina	-58.0008	-170.01	2016-05-13	NA	marine pelagic biome (ENVO_01000023)	marine layer (ENVO_01000295)	sea water (ENVO_00002149)	Pelagic	marine_water	SO	Polar - Antarctic Province	48.5	Epipelagic	sunlit	0.22	NA	picoplankton +	1092	112942	3560	21
PRJNA385736	SRR7038501	SAMN08953016	CCAGCA[GC]C[CT]GCGGTAATTCC_ACTTTCGTTCTTGAT[CT][AG]A	illumina	-55.9863	-170.018	2016-05-14	NA	marine pelagic biome (ENVO_01000023)	marine layer (ENVO_01000295)	sea water (ENVO_00002149)	Pelagic_Public	marine_water	SO	Westerlies - Subantarctic Province	164.4	Epipelagic	sunlit	0.22	NA	picoplankton +	1208	95495	3066	18
PRJNA385736	SRR7038742	SAMN08952874	CCAGCA[GC]C[CT]GCGGTAATTCC_ACTTTCGTTCTTGAT[CT][AG]A	illumina	-63.0042	-170.037	2016-05-08	NA	marine pelagic biome (ENVO_01000023)	marine layer (ENVO_01000295)	sea water (ENVO_00002149)	Pelagic_Public	marine_water	SO	Polar - Antarctic Province	4.2	Surface	sunlit	0.22	NA	picoplankton +	965	83724	2701	18
PRJNA385736	SRR7038431	SAMN08953004	CCAGCA[GC]C[CT]GCGGTAATTCC_ACTTTCGTTCTTGAT[CT][AG]A	illumina	-63.9931	-170.059	2016-05-06	NA	marine pelagic biome (ENVO_01000023)	marine layer (ENVO_01000295)	sea water (ENVO_00002149)	Pelagic_Public	marine_water	SO	Polar - Antarctic Province	98.1	Epipelagic	sunlit	0.22	NA	picoplankton +	945	77444	2523	18
PRJNA385736	SRR6400940	SAMN08218795	CCAGCA[GC]C[CT]GCGGTAATTCC_ACTTTCGTTCTTGAT[CT][AG]A	illumina	-55.5058	-170.003	2016-05-15	NA	marine pelagic biome (ENVO_01000023)	marine layer (ENVO_01000295)	sea water (ENVO_00002149)	Pelagic	marine_water	SO	Westerlies - Subantarctic Province	64.6	Epipelagic	sunlit	0.22	NA	picoplankton +	1243	105057	3426	17
PRJNA385736	SRR6471475	SAMN08363747	CCAGCA[GC]C[CT]GCGGTAATTCC_ACTTTCGTTCTTGAT[CT][AG]A	illumina	-59.9865	131.35	2017-02-27	NA	marine pelagic biome (ENVO_01000023)	marine layer (ENVO_01000295)	sea water (ENVO_00002149)	Pelagic	marine_water	SO	Polar - Antarctic Province	0	Surface	sunlit	0.22	NA	picoplankton +	751	93680	3071	14
PRJNA385736	SRR7038605	SAMN08952875	CCAGCA[GC]C[CT]GCGGTAATTCC_ACTTTCGTTCTTGAT[CT][AG]A	illumina	-62.4988	-169.998	2016-05-08	NA	marine pelagic biome (ENVO_01000023)	marine layer (ENVO_01000295)	sea water (ENVO_00002149)	Pelagic_Public	marine_water	SO	Polar - Antarctic Province	5	Surface	sunlit	0.22	NA	picoplankton +	631	49718	1646	12
PRJNA385736	SRR6401469	SAMN08219663	CCAGCA[GC]C[CT]GCGGTAATTCC_ACTTTCGTTCTTGAT[CT][AG]A	illumina	-58.0008	-170.01	2016-05-13	NA	marine pelagic biome (ENVO_01000023)	marine layer (ENVO_01000295)	sea water (ENVO_00002149)	Pelagic	marine_water	SO	Polar - Antarctic Province	74.9	Epipelagic	sunlit	0.22	NA	picoplankton +	1306	142377	4751	21
PRJNA385736	SRR6401382	SAMN08219633	CCAGCA[GC]C[CT]GCGGTAATTCC_ACTTTCGTTCTTGAT[CT][AG]A	illumina	-62.9999	-170.031	2016-05-08	NA	marine pelagic biome (ENVO_01000023)	marine layer (ENVO_01000295)	sea water (ENVO_00002149)	Pelagic	marine_water	SO	Polar - Antarctic Province	61.1	Epipelagic	sunlit	0.22	NA	picoplankton +	831	83745	2826	14
PRJNA385736	SRR6401781	SAMN08219676	CCAGCA[GC]C[CT]GCGGTAATTCC_ACTTTCGTTCTTGAT[CT][AG]A	illumina	-57.0067	-169.999	2016-05-14	NA	marine pelagic biome (ENVO_01000023)	marine layer (ENVO_01000295)	sea water (ENVO_00002149)	Pelagic	marine_water	SO	Westerlies - Subantarctic Province	40.9	Epipelagic	sunlit	0.22	NA	picoplankton +	1268	85632	2926	22
PRJNA385736	SRR7038656	SAMN08953011	CCAGCA[GC]C[CT]GCGGTAATTCC_ACTTTCGTTCTTGAT[CT][AG]A	illumina	-58.9971	-170.001	2016-05-12	NA	marine pelagic biome (ENVO_01000023)	marine layer (ENVO_01000295)	sea water (ENVO_00002149)	Pelagic_Public	marine_water	SO	Polar - Antarctic Province	135.6	Epipelagic	sunlit	0.22	NA	picoplankton +	1063	74731	2580	20
PRJNA385736	SRR7038872	SAMN08952883	CCAGCA[GC]C[CT]GCGGTAATTCC_ACTTTCGTTCTTGAT[CT][AG]A	illumina	-57.0087	-170.001	2016-05-14	NA	marine pelagic biome (ENVO_01000023)	marine layer (ENVO_01000295)	sea water (ENVO_00002149)	Pelagic_Public	marine_water	SO	Westerlies - Subantarctic Province	5.8	Epipelagic	sunlit	0.22	NA	picoplankton +	1169	65601	2270	16
PRJNA385736	SRR6401637	SAMN08219658	CCAGCA[GC]C[CT]GCGGTAATTCC_ACTTTCGTTCTTGAT[CT][AG]A	illumina	-61.001	-170.012	2016-05-09	NA	marine pelagic biome (ENVO_01000023)	marine layer (ENVO_01000295)	sea water (ENVO_00002149)	Pelagic	marine_water	SO	Polar - Antarctic Province	20.4	Epipelagic	sunlit	0.22	NA	picoplankton +	756	93826	3280	15
PRJNA385736	SRR6401113	SAMN08218790	CCAGCA[GC]C[CT]GCGGTAATTCC_ACTTTCGTTCTTGAT[CT][AG]A	illumina	-56.0005	-170.004	2016-05-14	NA	marine pelagic biome (ENVO_01000023)	marine layer (ENVO_01000295)	sea water (ENVO_00002149)	Pelagic	marine_water	SO	Westerlies - Subantarctic Province	35	Epipelagic	sunlit	0.22	NA	picoplankton +	1478	131935	4689	25
PRJNA385736	SRR7038866	SAMN08952881	CCAGCA[GC]C[CT]GCGGTAATTCC_ACTTTCGTTCTTGAT[CT][AG]A	illumina	-57.9989	-170.006	2016-05-13	NA	marine pelagic biome (ENVO_01000023)	marine layer (ENVO_01000295)	sea water (ENVO_00002149)	Pelagic_Public	marine_water	SO	Polar - Antarctic Province	14.3	Epipelagic	sunlit	0.22	NA	picoplankton +	964	74965	2667	19
PRJNA385736	SRR7038657	SAMN08953012	CCAGCA[GC]C[CT]GCGGTAATTCC_ACTTTCGTTCTTGAT[CT][AG]A	illumina	-57.9989	-170.006	2016-05-13	NA	marine pelagic biome (ENVO_01000023)	marine layer (ENVO_01000295)	sea water (ENVO_00002149)	Pelagic_Public	marine_water	SO	Polar - Antarctic Province	148.4	Epipelagic	sunlit	0.22	NA	picoplankton +	1219	125699	4520	22
PRJNA385736	SRR6471213	SAMN08363730	CCAGCA[GC]C[CT]GCGGTAATTCC_ACTTTCGTTCTTGAT[CT][AG]A	illumina	-55.8745	135.438	2017-01-18	NA	marine pelagic biome (ENVO_01000023)	marine layer (ENVO_01000295)	sea water (ENVO_00002149)	Pelagic	marine_water	SO	Polar - Antarctic Province	0	Surface	sunlit	0.22	NA	picoplankton +	955	143059	5167	13
PRJEB25232	ERR2355953	SAMEA104654163	CCAGCA[GC]C[CT]GCGGTAATTCC_ACTTTCGTTCTTGAT[CT][AG]A	illumina	-64.936	-64.358	2014-12-17	NA	marine biome (ENVO_00000447)	surface water layer (ENVO_00010504)	sea water (ENVO_00002149)	aquatic/marine photic zone/water	marine_water	SO	Polar - Austral Polar Province	18	Epipelagic	sunlit	0.2	NA	picoplankton +	736	181071	6610	19
PRJNA385736	SRR6401108	SAMN08218783	CCAGCA[GC]C[CT]GCGGTAATTCC_ACTTTCGTTCTTGAT[CT][AG]A	illumina	-56.4952	-170.013	2016-05-13	NA	marine pelagic biome (ENVO_01000023)	marine layer (ENVO_01000295)	sea water (ENVO_00002149)	Pelagic	marine_water	SO	Westerlies - Subantarctic Province	101.1	Epipelagic	sunlit	0.22	NA	picoplankton +	967	83979	3101	19
PRJNA385736	SRR7038725	SAMN08953008	CCAGCA[GC]C[CT]GCGGTAATTCC_ACTTTCGTTCTTGAT[CT][AG]A	illumina	-61.4919	-169.993	2016-05-09	NA	marine pelagic biome (ENVO_01000023)	marine layer (ENVO_01000295)	sea water (ENVO_00002149)	Pelagic_Public	marine_water	SO	Polar - Antarctic Province	136.3	Epipelagic	sunlit	0.22	NA	picoplankton +	610	42851	1595	13
PRJNA385736	SRR7036914	SAMN08363734	CCAGCA[GC]C[CT]GCGGTAATTCC_ACTTTCGTTCTTGAT[CT][AG]A	illumina	-59.6898	129.959	2017-01-19	NA	marine pelagic biome (ENVO_01000023)	marine layer (ENVO_01000295)	sea water (ENVO_00002149)	Pelagic	marine_water	SO	Polar - Antarctic Province	0	Surface	sunlit	0.22	NA	picoplankton +	651	140074	5286	15
PRJNA385736	SRR6401384	SAMN08219639	CCAGCA[GC]C[CT]GCGGTAATTCC_ACTTTCGTTCTTGAT[CT][AG]A	illumina	-62.4988	-169.993	2016-05-08	NA	marine pelagic biome (ENVO_01000023)	marine layer (ENVO_01000295)	sea water (ENVO_00002149)	Pelagic	marine_water	SO	Polar - Antarctic Province	64.7	Epipelagic	sunlit	0.22	NA	picoplankton +	866	98648	3727	18
PRJEB25232	ERR2355956	SAMEA104654166	CCAGCA[GC]C[CT]GCGGTAATTCC_ACTTTCGTTCTTGAT[CT][AG]A	illumina	-64.99	-63.29	2014-12-20	NA	marine biome (ENVO_00000447)	surface water layer (ENVO_00010504)	sea water (ENVO_00002149)	aquatic/marine photic zone/water	marine_water	SO	Polar - Austral Polar Province	10	Epipelagic	sunlit	0.2	NA	picoplankton +	590	210673	7960	17
PRJNA385736	SRR7038735	SAMN08952873	CCAGCA[GC]C[CT]GCGGTAATTCC_ACTTTCGTTCTTGAT[CT][AG]A	illumina	-63.9931	-170.059	2016-05-06	NA	marine pelagic biome (ENVO_01000023)	marine layer (ENVO_01000295)	sea water (ENVO_00002149)	Pelagic_Public	marine_water	SO	Polar - Antarctic Province	5.9	Epipelagic	sunlit	0.22	NA	picoplankton +	842	62287	2360	14
PRJNA385736	SRR7038860	SAMN08953005	CCAGCA[GC]C[CT]GCGGTAATTCC_ACTTTCGTTCTTGAT[CT][AG]A	illumina	-63.0042	-170.037	2016-05-08	NA	marine pelagic biome (ENVO_01000023)	marine layer (ENVO_01000295)	sea water (ENVO_00002149)	Pelagic_Public	marine_water	SO	Polar - Antarctic Province	111.9	Epipelagic	sunlit	0.22	NA	picoplankton +	1040	77269	2936	16
PRJNA385736	SRR6401643	SAMN08219652	CCAGCA[GC]C[CT]GCGGTAATTCC_ACTTTCGTTCTTGAT[CT][AG]A	illumina	-61.4919	-169.998	2016-05-08	NA	marine pelagic biome (ENVO_01000023)	marine layer (ENVO_01000295)	sea water (ENVO_00002149)	Pelagic	marine_water	SO	Polar - Antarctic Province	33.7	Epipelagic	sunlit	0.22	NA	picoplankton +	412	169319	6521	13
PRJNA385736	SRR6401463	SAMN08219669	CCAGCA[GC]C[CT]GCGGTAATTCC_ACTTTCGTTCTTGAT[CT][AG]A	illumina	-57.5029	-170.006	2016-05-13	NA	marine pelagic biome (ENVO_01000023)	marine layer (ENVO_01000295)	sea water (ENVO_00002149)	Pelagic	marine_water	SO	Polar - Antarctic Province	60.5	Epipelagic	sunlit	0.22	NA	picoplankton +	1185	116298	4506	20
PRJEB25232	ERR2355949	SAMEA104654159	CCAGCA[GC]C[CT]GCGGTAATTCC_ACTTTCGTTCTTGAT[CT][AG]A	illumina	-64.825	-62.639	2014-12-10	NA	marine biome (ENVO_00000447)	surface water layer (ENVO_00010504)	sea water (ENVO_00002149)	aquatic/marine photic zone/water	marine_water	SO	Polar - Austral Polar Province	5	Surface	sunlit	0.2	NA	picoplankton +	543	227595	9064	17
PRJNA385736	SRR6401106	SAMN08218789	CCAGCA[GC]C[CT]GCGGTAATTCC_ACTTTCGTTCTTGAT[CT][AG]A	illumina	-56.0005	-170.004	2016-05-14	NA	marine pelagic biome (ENVO_01000023)	marine layer (ENVO_01000295)	sea water (ENVO_00002149)	Pelagic	marine_water	SO	Westerlies - Subantarctic Province	85.1	Epipelagic	sunlit	0.22	NA	picoplankton +	1390	137297	5498	22
PRJNA385736	SRR6401449	SAMN08219640	CCAGCA[GC]C[CT]GCGGTAATTCC_ACTTTCGTTCTTGAT[CT][AG]A	illumina	-62.4988	-169.993	2016-05-08	NA	marine pelagic biome (ENVO_01000023)	marine layer (ENVO_01000295)	sea water (ENVO_00002149)	Pelagic	marine_water	SO	Polar - Antarctic Province	19.2	Epipelagic	sunlit	0.22	NA	picoplankton +	934	104953	4204	18
PRJNA385736	SRR6401646	SAMN08219651	CCAGCA[GC]C[CT]GCGGTAATTCC_ACTTTCGTTCTTGAT[CT][AG]A	illumina	-61.4919	-169.998	2016-05-08	NA	marine pelagic biome (ENVO_01000023)	marine layer (ENVO_01000295)	sea water (ENVO_00002149)	Pelagic	marine_water	SO	Polar - Antarctic Province	58.9	Epipelagic	sunlit	0.22	NA	picoplankton +	558	139259	5617	17
PRJNA385736	SRR6401375	SAMN08219634	CCAGCA[GC]C[CT]GCGGTAATTCC_ACTTTCGTTCTTGAT[CT][AG]A	illumina	-62.9999	-170.031	2016-05-08	NA	marine pelagic biome (ENVO_01000023)	marine layer (ENVO_01000295)	sea water (ENVO_00002149)	Pelagic	marine_water	SO	Polar - Antarctic Province	34.7	Epipelagic	sunlit	0.22	NA	picoplankton +	985	88669	3600	19
PRJNA385736	SRR6401780	SAMN08219675	CCAGCA[GC]C[CT]GCGGTAATTCC_ACTTTCGTTCTTGAT[CT][AG]A	illumina	-57.0067	-169.999	2016-05-14	NA	marine pelagic biome (ENVO_01000023)	marine layer (ENVO_01000295)	sea water (ENVO_00002149)	Pelagic	marine_water	SO	Westerlies - Subantarctic Province	90.4	Epipelagic	sunlit	0.22	NA	picoplankton +	1219	93231	3876	19
PRJNA385736	SRR6401640	SAMN08219657	CCAGCA[GC]C[CT]GCGGTAATTCC_ACTTTCGTTCTTGAT[CT][AG]A	illumina	-61.001	-170.012	2016-05-09	NA	marine pelagic biome (ENVO_01000023)	marine layer (ENVO_01000295)	sea water (ENVO_00002149)	Pelagic	marine_water	SO	Polar - Antarctic Province	65.9	Epipelagic	sunlit	0.22	NA	picoplankton +	396	200538	8342	9
PRJNA385736	SRR7036936	SAMN08363742	CCAGCA[GC]C[CT]GCGGTAATTCC_ACTTTCGTTCTTGAT[CT][AG]A	illumina	-65.3347	119.42	2017-02-07	NA	marine pelagic biome (ENVO_01000023)	marine layer (ENVO_01000295)	sea water (ENVO_00002149)	Pelagic	marine_water	SO	Polar - Austral Polar Province	0	Surface	sunlit	0.22	NA	picoplankton +	221	19388	810	7
PRJNA385736	SRR7038873	SAMN08952884	CCAGCA[GC]C[CT]GCGGTAATTCC_ACTTTCGTTCTTGAT[CT][AG]A	illumina	-56.4935	-170.008	2016-05-14	NA	marine pelagic biome (ENVO_01000023)	marine layer (ENVO_01000295)	sea water (ENVO_00002149)	Pelagic_Public	marine_water	SO	Westerlies - Subantarctic Province	11.5	Epipelagic	sunlit	0.22	NA	picoplankton +	1177	78392	3288	23
PRJEB25232	ERR2355951	SAMEA104654161	CCAGCA[GC]C[CT]GCGGTAATTCC_ACTTTCGTTCTTGAT[CT][AG]A	illumina	-65.06	-63.32	2014-12-12	NA	marine biome (ENVO_00000447)	surface water layer (ENVO_00010504)	sea water (ENVO_00002149)	aquatic/marine photic zone/water	marine_water	SO	Polar - Austral Polar Province	8	Epipelagic	sunlit	0.2	NA	picoplankton +	545	243610	10673	17
PRJNA385736	SRR6401111	SAMN08218784	CCAGCA[GC]C[CT]GCGGTAATTCC_ACTTTCGTTCTTGAT[CT][AG]A	illumina	-56.4952	-170.013	2016-05-13	NA	marine pelagic biome (ENVO_01000023)	marine layer (ENVO_01000295)	sea water (ENVO_00002149)	Pelagic	marine_water	SO	Westerlies - Subantarctic Province	50.3	Epipelagic	sunlit	0.22	NA	picoplankton +	1160	87073	3831	20
PRJNA385736	SRR6401479	SAMN08219616	CCAGCA[GC]C[CT]GCGGTAATTCC_ACTTTCGTTCTTGAT[CT][AG]A	illumina	-64.9959	-170.01	2016-05-05	NA	marine pelagic biome (ENVO_01000023)	marine layer (ENVO_01000295)	sea water (ENVO_00002149)	Pelagic	marine_water	SO	Polar - Antarctic Province	60.9	Epipelagic	sunlit	0.22	NA	picoplankton +	731	71943	3200	14
PRJNA385736	SRR6401531	SAMN08219627	CCAGCA[GC]C[CT]GCGGTAATTCC_ACTTTCGTTCTTGAT[CT][AG]A	illumina	-63.9903	-170.048	2016-05-06	NA	marine pelagic biome (ENVO_01000023)	marine layer (ENVO_01000295)	sea water (ENVO_00002149)	Pelagic	marine_water	SO	Polar - Antarctic Province	49.4	Epipelagic	sunlit	0.22	NA	picoplankton +	588	86406	3846	13
PRJNA385736	SRR5915730	SAMN07483284	CCAGCA[GC]C[CT]GCGGTAATTCC_ACTTTCGTTCTTGAT[CT][AG]A	illumina	-42.5967	148.233	2016-05-31	NA	marine pelagic biome (ENVO_01000023)	marine layer (ENVO_01000295)	sea water (ENVO_00002149)	Pelagic	marine_water	SO	Westerlies - S. Subtropical Convergence Province	85	Epipelagic	sunlit	0.22	NA	picoplankton +	2731	147592	6654	27
PRJNA385736	SRR6401775	SAMN08219670	CCAGCA[GC]C[CT]GCGGTAATTCC_ACTTTCGTTCTTGAT[CT][AG]A	illumina	-57.5029	-170.006	2016-05-13	NA	marine pelagic biome (ENVO_01000023)	marine layer (ENVO_01000295)	sea water (ENVO_00002149)	Pelagic	marine_water	SO	Polar - Antarctic Province	35	Epipelagic	sunlit	0.22	NA	picoplankton +	1320	116702	5271	23
PRJNA385736	SRR7038867	SAMN08952882	CCAGCA[GC]C[CT]GCGGTAATTCC_ACTTTCGTTCTTGAT[CT][AG]A	illumina	-57.5061	-170.006	2016-05-13	NA	marine pelagic biome (ENVO_01000023)	marine layer (ENVO_01000295)	sea water (ENVO_00002149)	Pelagic_Public	marine_water	SO	Polar - Antarctic Province	14.2	Epipelagic	sunlit	0.22	NA	picoplankton +	1002	54619	2502	16
PRJEB25232	ERR2355950	SAMEA104654160	CCAGCA[GC]C[CT]GCGGTAATTCC_ACTTTCGTTCTTGAT[CT][AG]A	illumina	-64.825	-62.645	2014-12-11	NA	marine biome (ENVO_00000447)	surface water layer (ENVO_00010504)	sea water (ENVO_00002149)	aquatic/marine photic zone/water	marine_water	SO	Polar - Austral Polar Province	8	Epipelagic	sunlit	0.2	NA	picoplankton +	535	233105	10684	19
PRJNA385736	SRR6401443	SAMN08219645	CCAGCA[GC]C[CT]GCGGTAATTCC_ACTTTCGTTCTTGAT[CT][AG]A	illumina	-62.0026	-170.005	2016-05-08	NA	marine pelagic biome (ENVO_01000023)	marine layer (ENVO_01000295)	sea water (ENVO_00002149)	Pelagic	marine_water	SO	Polar - Antarctic Province	75	Epipelagic	sunlit	0.22	NA	picoplankton +	986	122563	5666	19
PRJNA385736	SRR6401536	SAMN08219628	CCAGCA[GC]C[CT]GCGGTAATTCC_ACTTTCGTTCTTGAT[CT][AG]A	illumina	-63.9903	-170.048	2016-05-06	NA	marine pelagic biome (ENVO_01000023)	marine layer (ENVO_01000295)	sea water (ENVO_00002149)	Pelagic	marine_water	SO	Polar - Antarctic Province	25.6	Epipelagic	sunlit	0.22	NA	picoplankton +	810	71679	3325	14
PRJNA385736	SRR7036957	SAMN08363748	CCAGCA[GC]C[CT]GCGGTAATTCC_ACTTTCGTTCTTGAT[CT][AG]A	illumina	-59.1047	131.667	2017-02-28	NA	marine pelagic biome (ENVO_01000023)	marine layer (ENVO_01000295)	sea water (ENVO_00002149)	Pelagic	marine_water	SO	Polar - Antarctic Province	0	Surface	sunlit	0.22	NA	picoplankton +	1002	117506	5480	16
PRJEB6610	ERR10234579	SAMEA2621696	CCAGCA[GC]C[CT]GCGGTAATTCC_ACTTTCGTTCTTGAT[CT][AG]A	illumina	-57.7338	-67.1084	2011-01-27	NA	marine pelagic biome (ENVO_01000023)	NA	sea water (ENVO_00002149)	NA	marine_water	SO	Polar - Antarctic Province	5	Surface	sunlit	0.8	5	picoplankton +	1729	521137	24506	24
PRJNA385736	SRR6471212	SAMN08363729	CCAGCA[GC]C[CT]GCGGTAATTCC_ACTTTCGTTCTTGAT[CT][AG]A	illumina	-55.002	136.504	2017-01-17	NA	marine pelagic biome (ENVO_01000023)	marine layer (ENVO_01000295)	sea water (ENVO_00002149)	Pelagic	marine_water	SO	Polar - Antarctic Province	0	Surface	sunlit	0.22	NA	picoplankton +	906	147723	7113	12
PRJNA385736	SRR7038662	SAMN08953013	CCAGCA[GC]C[CT]GCGGTAATTCC_ACTTTCGTTCTTGAT[CT][AG]A	illumina	-57.5061	-170.006	2016-05-13	NA	marine pelagic biome (ENVO_01000023)	marine layer (ENVO_01000295)	sea water (ENVO_00002149)	Pelagic_Public	marine_water	SO	Polar - Antarctic Province	112.5	Epipelagic	sunlit	0.22	NA	picoplankton +	1304	81959	4066	21
PRJNA385736	SRR7038804	SAMN08952877	CCAGCA[GC]C[CT]GCGGTAATTCC_ACTTTCGTTCTTGAT[CT][AG]A	illumina	-61.4919	-169.993	2016-05-09	NA	marine pelagic biome (ENVO_01000023)	marine layer (ENVO_01000295)	sea water (ENVO_00002149)	Pelagic_Public	marine_water	SO	Polar - Antarctic Province	8.1	Epipelagic	sunlit	0.22	NA	picoplankton +	431	60770	3027	14
PRJEB6610	ERR10235111	SAMEA2621509	CCAGCA[GC]C[CT]GCGGTAATTCC_ACTTTCGTTCTTGAT[CT][AG]A	illumina	-62.0385	-49.529	2011-01-06	NA	marine pelagic biome (ENVO_01000023)	NA	sea water (ENVO_00002149)	NA	marine_water	SO	Polar - Austral Polar Province	5	Surface	sunlit	0.22	3	picoplankton	796	352553	17711	14
PRJNA385736	SRR7036168	SAMN08952700	CCAGCA[GC]C[CT]GCGGTAATTCC_ACTTTCGTTCTTGAT[CT][AG]A	illumina	-65.6622	-170.033	2016-05-05	NA	marine pelagic biome (ENVO_01000023)	marine layer (ENVO_01000295)	sea water (ENVO_00002149)	Pelagic_Public	marine_water	SO	Polar - Antarctic Province	75	Epipelagic	sunlit	0.22	NA	picoplankton +	716	69749	3513	13
PRJNA385736	SRR7037021	SAMN08363740	CCAGCA[GC]C[CT]GCGGTAATTCC_ACTTTCGTTCTTGAT[CT][AG]A	illumina	-64.501	120.862	2017-02-01	NA	marine pelagic biome (ENVO_01000023)	marine layer (ENVO_01000295)	sea water (ENVO_00002149)	Pelagic	marine_water	SO	Polar - Austral Polar Province	0	Surface	sunlit	0.22	NA	picoplankton +	628	128666	6566	10
PRJNA385736	SRR6471292	SAMN08363740	CCAGCA[GC]C[CT]GCGGTAATTCC_ACTTTCGTTCTTGAT[CT][AG]A	illumina	-64.501	120.862	2017-02-01	NA	marine pelagic biome (ENVO_01000023)	marine layer (ENVO_01000295)	sea water (ENVO_00002149)	Pelagic	marine_water	SO	Polar - Austral Polar Province	0	Surface	sunlit	0.22	NA	picoplankton +	628	128666	6566	10
PRJNA385736	SRR6401483	SAMN08219615	CCAGCA[GC]C[CT]GCGGTAATTCC_ACTTTCGTTCTTGAT[CT][AG]A	illumina	-64.9959	-170.01	2016-05-05	NA	marine pelagic biome (ENVO_01000023)	marine layer (ENVO_01000295)	sea water (ENVO_00002149)	Pelagic	marine_water	SO	Polar - Antarctic Province	86.1	Epipelagic	sunlit	0.22	NA	picoplankton +	499	133610	6837	11
PRJNA385736	SRR7038728	SAMN08953009	CCAGCA[GC]C[CT]GCGGTAATTCC_ACTTTCGTTCTTGAT[CT][AG]A	illumina	-61.0064	-170.002	2016-05-09	NA	marine pelagic biome (ENVO_01000023)	marine layer (ENVO_01000295)	sea water (ENVO_00002149)	Pelagic_Public	marine_water	SO	Polar - Antarctic Province	134.9	Epipelagic	sunlit	0.22	NA	picoplankton +	579	58545	3010	16
PRJNA385736	SRR7038610	SAMN08952876	CCAGCA[GC]C[CT]GCGGTAATTCC_ACTTTCGTTCTTGAT[CT][AG]A	illumina	-62.0027	-169.995	2016-05-08	NA	marine pelagic biome (ENVO_01000023)	marine layer (ENVO_01000295)	sea water (ENVO_00002149)	Pelagic_Public	marine_water	SO	Polar - Antarctic Province	5.5	Epipelagic	sunlit	0.22	NA	picoplankton +	1090	85851	4471	18
PRJNA385736	SRR7038740	SAMN08952872	CCAGCA[GC]C[CT]GCGGTAATTCC_ACTTTCGTTCTTGAT[CT][AG]A	illumina	-64.5047	-169.993	2016-05-06	NA	marine pelagic biome (ENVO_01000023)	marine layer (ENVO_01000295)	sea water (ENVO_00002149)	Pelagic_Public	marine_water	SO	Polar - Antarctic Province	16.1	Epipelagic	sunlit	0.22	NA	picoplankton +	804	64201	3379	17
PRJNA385736	SRR7038432	SAMN08953003	CCAGCA[GC]C[CT]GCGGTAATTCC_ACTTTCGTTCTTGAT[CT][AG]A	illumina	-64.5047	-169.993	2016-05-06	NA	marine pelagic biome (ENVO_01000023)	marine layer (ENVO_01000295)	sea water (ENVO_00002149)	Pelagic_Public	marine_water	SO	Polar - Antarctic Province	116.2	Epipelagic	sunlit	0.22	NA	picoplankton +	478	58918	3189	11
PRJNA385736	SRR7036149	SAMN08952695	CCAGCA[GC]C[CT]GCGGTAATTCC_ACTTTCGTTCTTGAT[CT][AG]A	illumina	-66.3317	-170.01	2016-05-04	NA	marine pelagic biome (ENVO_01000023)	marine layer (ENVO_01000295)	sea water (ENVO_00002149)	Pelagic_Public	marine_water	SO	Polar - Antarctic Province	20	Epipelagic	sunlit	0.22	NA	picoplankton +	773	94158	5237	11
PRJNA385736	SRR6401446	SAMN08219646	CCAGCA[GC]C[CT]GCGGTAATTCC_ACTTTCGTTCTTGAT[CT][AG]A	illumina	-62.0026	-170.005	2016-05-08	NA	marine pelagic biome (ENVO_01000023)	marine layer (ENVO_01000295)	sea water (ENVO_00002149)	Pelagic	marine_water	SO	Polar - Antarctic Province	24.4	Epipelagic	sunlit	0.22	NA	picoplankton +	1213	121501	6954	22
PRJNA385736	SRR7038737	SAMN08952871	CCAGCA[GC]C[CT]GCGGTAATTCC_ACTTTCGTTCTTGAT[CT][AG]A	illumina	-64.9973	-169.993	2016-05-05	NA	marine pelagic biome (ENVO_01000023)	marine layer (ENVO_01000295)	sea water (ENVO_00002149)	Pelagic_Public	marine_water	SO	Polar - Antarctic Province	36.7	Epipelagic	sunlit	0.22	NA	picoplankton +	826	89041	5126	15
PRJNA385736	SRR7038855	SAMN08953007	CCAGCA[GC]C[CT]GCGGTAATTCC_ACTTTCGTTCTTGAT[CT][AG]A	illumina	-62.0027	-169.995	2016-05-08	NA	marine pelagic biome (ENVO_01000023)	marine layer (ENVO_01000295)	sea water (ENVO_00002149)	Pelagic_Public	marine_water	SO	Polar - Antarctic Province	126.3	Epipelagic	sunlit	0.22	NA	picoplankton +	1030	79814	4681	18
PRJNA385736	SRR7036146	SAMN08952694	CCAGCA[GC]C[CT]GCGGTAATTCC_ACTTTCGTTCTTGAT[CT][AG]A	illumina	-66.3317	-170.01	2016-05-04	NA	marine pelagic biome (ENVO_01000023)	marine layer (ENVO_01000295)	sea water (ENVO_00002149)	Pelagic_Public	marine_water	SO	Polar - Antarctic Province	40	Epipelagic	sunlit	0.22	NA	picoplankton +	856	135211	8139	13
PRJNA385736	SRR6401528	SAMN08219622	CCAGCA[GC]C[CT]GCGGTAATTCC_ACTTTCGTTCTTGAT[CT][AG]A	illumina	-64.5018	-170.003	2016-05-05	NA	marine pelagic biome (ENVO_01000023)	marine layer (ENVO_01000295)	sea water (ENVO_00002149)	Pelagic	marine_water	SO	Polar - Antarctic Province	40.9	Epipelagic	sunlit	0.22	NA	picoplankton +	900	110247	6957	16
PRJNA385736	SRR6401529	SAMN08219621	CCAGCA[GC]C[CT]GCGGTAATTCC_ACTTTCGTTCTTGAT[CT][AG]A	illumina	-64.5018	-170.003	2016-05-05	NA	marine pelagic biome (ENVO_01000023)	marine layer (ENVO_01000295)	sea water (ENVO_00002149)	Pelagic	marine_water	SO	Polar - Antarctic Province	66.4	Epipelagic	sunlit	0.22	NA	picoplankton +	951	118212	7515	17
PRJNA385736	SRR7036170	SAMN08952701	CCAGCA[GC]C[CT]GCGGTAATTCC_ACTTTCGTTCTTGAT[CT][AG]A	illumina	-65.6622	-170.033	2016-05-05	NA	marine pelagic biome (ENVO_01000023)	marine layer (ENVO_01000295)	sea water (ENVO_00002149)	Pelagic_Public	marine_water	SO	Polar - Antarctic Province	25	Epipelagic	sunlit	0.22	NA	picoplankton +	769	83969	5812	14
PRJEB25232	ERR2355955	SAMEA104654165	CCAGCA[GC]C[CT]GCGGTAATTCC_ACTTTCGTTCTTGAT[CT][AG]A	illumina	-65.047	-63.225	2014-12-19	NA	marine biome (ENVO_00000447)	surface water layer (ENVO_00010504)	sea water (ENVO_00002149)	aquatic/marine photic zone/water	marine_water	SO	Polar - Austral Polar Province	10	Epipelagic	sunlit	0.2	NA	picoplankton +	689	207745	14411	19
PRJNA385736	SRR7038821	SAMN08952869	CCAGCA[GC]C[CT]GCGGTAATTCC_ACTTTCGTTCTTGAT[CT][AG]A	illumina	-66.3332	-170	2016-05-04	NA	marine pelagic biome (ENVO_01000023)	marine layer (ENVO_01000295)	sea water (ENVO_00002149)	Pelagic_Public	marine_water	SO	Polar - Antarctic Province	5.8	Epipelagic	sunlit	0.22	NA	picoplankton +	801	69013	5238	16
PRJNA385736	SRR7038822	SAMN08952870	CCAGCA[GC]C[CT]GCGGTAATTCC_ACTTTCGTTCTTGAT[CT][AG]A	illumina	-65.6622	-170.033	2016-05-05	NA	marine pelagic biome (ENVO_01000023)	marine layer (ENVO_01000295)	sea water (ENVO_00002149)	Pelagic_Public	marine_water	SO	Polar - Antarctic Province	20	Epipelagic	sunlit	0.22	NA	picoplankton +	879	100008	8452	17
PRJEB6610	ERR10234576	SAMEA2621639	CCAGCA[GC]C[CT]GCGGTAATTCC_ACTTTCGTTCTTGAT[CT][AG]A	illumina	-63.8768	-56.0916	2011-01-17	NA	marine pelagic biome (ENVO_01000023)	NA	sea water (ENVO_00002149)	NA	marine_water	SO	Polar - Austral Polar Province	5	Surface	sunlit	0.8	5	picoplankton +	1346	700624	62494	21
PRJEB6610	ERR10234556	SAMEA2621498	CCAGCA[GC]C[CT]GCGGTAATTCC_ACTTTCGTTCTTGAT[CT][AG]A	illumina	-60.2287	-60.6476	2011-01-03	NA	marine pelagic biome (ENVO_01000023)	NA	sea water (ENVO_00002149)	NA	marine_water	SO	Polar - Antarctic Province	5	Surface	sunlit	0.8	5	picoplankton +	1408	535905	55037	19
PRJEB6610	ERR10234502	SAMEA2621667	CCAGCA[GC]C[CT]GCGGTAATTCC_ACTTTCGTTCTTGAT[CT][AG]A	illumina	-63.4015	-56.7938	2011-01-22	NA	marine pelagic biome (ENVO_01000023)	NA	sea water (ENVO_00002149)	NA	marine_water	SO	Polar - Austral Polar Province	5	Surface	sunlit	0.8	5	picoplankton +	1730	615989	65327	24
PRJEB23785	ERR2220500	SAMEA104416461	CCAGCA[GC]C[CT]GCGGTAATTCC_ACTTTCGTTCTTGAT[CT][AG][AG]	illumina	-68.265	-67.534	2014-01-09	NA	marine pelagic biome (ENVO_01000023)	NA	sea water (ENVO_00002149)	marine biome/bay/water	marine_water	SO	Polar - Austral Polar Province	NA	NA	sunlit	NA	NA	picoplankton	285	44876	4952	9
PRJEB6610	ERR10234471	SAMEA2621544	CCAGCA[GC]C[CT]GCGGTAATTCC_ACTTTCGTTCTTGAT[CT][AG]A	illumina	-62.2231	-49.2139	2011-01-06	NA	marine pelagic biome (ENVO_01000023)	NA	sea water (ENVO_00002149)	NA	marine_water	SO	Polar - Austral Polar Province	90	Epipelagic	sunlit	0.8	5	picoplankton +	1397	662519	79585	23
PRJEB23785	ERR2220563	SAMEA104416526	CCAGCA[GC]C[CT]GCGGTAATTCC_ACTTTCGTTCTTGAT[CT][AG][AG]	illumina	-68.141	-67.589	2014-02-14	NA	marine pelagic biome (ENVO_01000023)	NA	sea water (ENVO_00002149)	marine biome/bay/water	marine_water	SO	Polar - Austral Polar Province	NA	NA	sunlit	NA	NA	picoplankton	407	42321	5381	12
PRJEB23785	ERR2220503	SAMEA104416464	CCAGCA[GC]C[CT]GCGGTAATTCC_ACTTTCGTTCTTGAT[CT][AG][AG]	illumina	-68.243	-67.57	2014-01-09	NA	marine pelagic biome (ENVO_01000023)	NA	sea water (ENVO_00002149)	marine biome/bay/water	marine_water	SO	Polar - Austral Polar Province	NA	NA	sunlit	NA	NA	picoplankton	343	41423	7998	10
PRJEB6610	ERR10234578	SAMEA2621609	CCAGCA[GC]C[CT]GCGGTAATTCC_ACTTTCGTTCTTGAT[CT][AG]A	illumina	-64.3183	-53.1081	2011-01-09	NA	marine pelagic biome (ENVO_01000023)	NA	sea water (ENVO_00002149)	NA	marine_water	SO	Polar - Austral Polar Province	35	Epipelagic	sunlit	0.8	5	picoplankton +	989	587110	145216	20
PRJEB6610	ERR10234500	SAMEA2621583	CCAGCA[GC]C[CT]GCGGTAATTCC_ACTTTCGTTCTTGAT[CT][AG]A	illumina	-64.3595	-53.0063	2011-01-09	NA	marine pelagic biome (ENVO_01000023)	NA	sea water (ENVO_00002149)	NA	marine_water	SO	Polar - Austral Polar Province	5	Surface	sunlit	0.8	5	picoplankton +	995	567632	212154	19
PRJEB23005	ERR2172227	SAMEA104347785	CCAGCA[GC]C[CT]GCGGTAATTCC_ACTTTCGTTCTTGAT[CT][AG]A	illumina	82.8825	130.13	2012-08-25	NA	marine pelagic biome (ENVO_01000023)	NA	sea ice (ENVO_00002200)	oceanic epipelagic zone biome [01000035]|marine pelagic biome [01000023]|polar biome[ENVO_01000339]/sea ice floe [03000066]/sea ice [00002200]	marine_water	AO	Polar - Boreal Polar Province (POLR)	0	Surface	sunlit	0.22	NA	picoplankton +	289	38893	4	3
PRJEB23005	ERR2172226	SAMEA104347784	CCAGCA[GC]C[CT]GCGGTAATTCC_ACTTTCGTTCTTGAT[CT][AG]A	illumina	82.6707	109.59	2012-08-20	NA	marine pelagic biome (ENVO_01000023)	NA	sea ice (ENVO_00002200)	oceanic epipelagic zone biome [01000035]|marine pelagic biome [01000023]|polar biome[ENVO_01000339]/sea ice floe [03000066]/sea ice [00002200]	marine_water	AO	Polar - Boreal Polar Province (POLR)	0	Surface	sunlit	0.22	NA	picoplankton +	250	64352	1	1
PRJEB23005	ERR2172220	SAMEA104347775	CCAGCA[GC]C[CT]GCGGTAATTCC_ACTTTCGTTCTTGAT[CT][AG]A	illumina	81.9255	131.129	2012-09-04	NA	marine pelagic biome (ENVO_01000023)	NA	sea ice (ENVO_00002200)	oceanic epipelagic zone biome [01000035]|marine pelagic biome [01000023]|polar biome[ENVO_01000339]/sea ice floe [03000066]/sea ice [00002200]	marine_water	AO	Polar - Boreal Polar Province (POLR)	0	Surface	sunlit	0.22	NA	picoplankton +	360	53535	7	3
PRJEB23005	ERR2172217	SAMEA104347767	CCAGCA[GC]C[CT]GCGGTAATTCC_ACTTTCGTTCTTGAT[CT][AG]A	illumina	88.8277	58.8635	2012-09-22	NA	marine biome (ENVO_00000447)	NA	sea ice (ENVO_00002200)	oceanic epipelagic zone biome [01000035]|polar biome [ENVO_01000339]/sea ice floe [03000066]/brownish colored sea ice [01001190]	marine_water	AO	Polar - Boreal Polar Province (POLR)	0	Surface	sunlit	0.22	NA	picoplankton +	431	52964	23	1
PRJEB23005	ERR2172159	SAMEA104347777	CCAGCA[GC]C[CT]GCGGTAATTCC_ACTTTCGTTCTTGAT[CT][AG]A	illumina	85.1018	122.245	2012-09-07	NA	marine pelagic biome (ENVO_01000023)	NA	sea ice (ENVO_00002200)	oceanic epipelagic zone biome [01000035]|marine pelagic biome [01000023]|polar biome[ENVO_01000339]/sea ice floe [03000066]/sea ice [00002200]	marine_water	AO	Polar - Boreal Polar Province (POLR)	0	Surface	sunlit	0.22	NA	picoplankton +	403	52452	8	2
PRJEB23005	ERR2172156	SAMEA104347820	CCAGCA[GC]C[CT]GCGGTAATTCC_ACTTTCGTTCTTGAT[CT][AG]A	illumina	84.3748	17.4537	2012-09-28	NA	marine biome (ENVO_00000447)	NA	sea ice (ENVO_00002200)	oceanic epipelagic zone biome [01000035]|polar biome [ENVO_01000339]/sea ice floe [03000066]/sea ice [00002200]	marine_water	AO	Polar - Boreal Polar Province (POLR)	0	Surface	sunlit	0.22	NA	picoplankton +	419	53443	37	2
PRJEB23005	ERR2172250	SAMEA104347859	CCAGCA[GC]C[CT]GCGGTAATTCC_ACTTTCGTTCTTGAT[CT][AG]A	illumina	88.7865	56.372	2012-09-23	NA	marine abyssal zone biome (ENVO_01000027)	NA	algal material (ENVO_01001189)	marine abyssal zone biome [01000027]|polar biome [ENVO_01000339]/abyssal plain [00000244]/algal material [01001189]	marine_organism	AO	Polar - Boreal Polar Province (POLR)	4374	not_applicable	not_applicable	0.22	NA	not_applicable	395	35358	9	2
PRJEB23005	ERR2172247	SAMEA104347856	CCAGCA[GC]C[CT]GCGGTAATTCC_ACTTTCGTTCTTGAT[CT][AG]A	illumina	88.8268	58.6275	2012-09-22	NA	marine abyssal zone biome (ENVO_01000027)	NA	algal material (ENVO_01001189)	marine abyssal zone biome [01000027]|polar biome [ENVO_01000339]/abyssal plain [00000244]/algal material [01001189]	marine_organism	AO	Polar - Boreal Polar Province (POLR)	4373	not_applicable	not_applicable	0.22	NA	not_applicable	200	29464	99	2
PRJEB23005	ERR2172239	SAMEA104347811	CCAGCA[GC]C[CT]GCGGTAATTCC_ACTTTCGTTCTTGAT[CT][AG]A	illumina	87.8922	59.3887	2012-09-19	NA	marine abyssal zone biome (ENVO_01000027)	NA	holothurian digestive tract contents (ENVO_01001188)	marine abyssal zone biome [01000027]|polar biome [ENVO_01000339]/abyssal plain [00000244]/holothurian digestive tract contents [01001188]	marine_organism	AO	Polar - Boreal Polar Province (POLR)	4380	not_applicable	not_applicable	0.22	NA	not_applicable	175	91045	30	1
PRJEB24002	ERR2249714	SAMEA104471107	CCAGCA[GC]C[CT]GCGGTAATTCC_ACTTTCGTTCTTGAT[CT][AG][AG]	illumina	72.9031	-55.4369	NA	NA	marine biome (ENVO_00000447)	NA	sediment (ENVO_00002007)	marine biome ENVO:00000447/fjord ENVO:00000039/sediment ENVO:00002015	marine_sediment	AO	Polar - Boreal Polar Province (POLR)	0.9	not_applicable	not_applicable	NA	NA	not_applicable	242	90003	3	2
PRJEB24002	ERR2249712	SAMEA104471105	CCAGCA[GC]C[CT]GCGGTAATTCC_ACTTTCGTTCTTGAT[CT][AG][AG]	illumina	72.9031	-55.4369	NA	NA	marine biome (ENVO_00000447)	NA	sediment (ENVO_00002007)	marine biome ENVO:00000447/fjord ENVO:00000039/sediment ENVO:00002015	marine_sediment	AO	Polar - Boreal Polar Province (POLR)	0.09	not_applicable	not_applicable	NA	NA	not_applicable	337	85303	3	1
PRJNA329332	SRR3931291	SAMN05413970	C[CT]GCGGTAATTCCAGCTC_A[CT]GGTATCT[AG]ATC[AG]TCTT[CT]G	illumina	83.05	-74.1	2015-07-21	NA	aquatic biome (ENVO_00002030)	NA	NA	Shallow benthic microbial mat	marine_water	AO	Polar - Boreal Polar Province (POLR)	6	Epipelagic	sunlit	5	NA	picoplankton +	701	114841	1	1
PRJNA362945	SRR6656759	SAMN06281993	C[CT]GCGGTAATTCCAGCTC_A[CT]GGTATCT[AG]ATC[AG]TCTT[CT]G	illumina	80	-137	2012-08-26	NA	marine pelagic biome (ENVO_01000023)	marine layer (ENVO_01000295)	sea water (ENVO_00002149)	Pacific Winter Water, Arctic	marine_water	AO	Polar - Boreal Polar Province (POLR)	NA	NA	sunlit	3	NA	picoplankton +	1216	88072	1	1
PRJEB23005	ERR2172242	SAMEA104347799	CCAGCA[GC]C[CT]GCGGTAATTCC_ACTTTCGTTCTTGAT[CT][AG]A	illumina	87.9335	61.2173	2012-09-18	NA	marine biome (ENVO_00000447)	NA	sea water (ENVO_00002149)	oceanic epipelagic zone biome [01000035]|polar biome [ENVO_01000339]/melt pond [03000040]/sea water [00002149]	marine_water	AO	Polar - Boreal Polar Province (POLR)	0	Surface	sunlit	0.22	NA	picoplankton +	522	126325	36	5
PRJNA383398	SRR5457563	SAMN06766081	C[CT]GCGGTAATTCCAGCTC_A[CT]GGTATCT[AG]ATC[AG]TCTT[CT]G	illumina	76.45	-71.64	2013-08-18	NA	marine pelagic biome (ENVO_01000023)	marine layer (ENVO_01000295)	sea water (ENVO_00002149)	RNA large from 20m depth in the estern side of BB at time T5	marine_water	AO	Polar - Boreal Polar Province (POLR)	20	Epipelagic	sunlit	3	50	picoplankton +	626	25960	15	6
PRJEB23005	ERR2172231	SAMEA104347790	CCAGCA[GC]C[CT]GCGGTAATTCC_ACTTTCGTTCTTGAT[CT][AG]A	illumina	84.0505	31.1138	2012-08-09	NA	marine biome (ENVO_00000447)	NA	sea water (ENVO_00002149)	oceanic epipelagic zone biome [01000035]|polar biome [ENVO_01000339]/melt pond [03000040]/sea water [00002149]	marine_water	AO	Polar - Boreal Polar Province (POLR)	0	Surface	sunlit	0.22	NA	picoplankton +	296	47934	29	4
PRJEB25259	ERR2357080	SAMEA104655557	CCAGCA[GC]C[CT]GCGGTAATTCC_ACTTTCGTTCTTGAT[CT][AG]A	illumina	81.0667	15.2167	2016-07-20	NA	marine pelagic biome (ENVO_01000023)	NA	sea water (ENVO_00002149)	marine biome/oceanic pelagic zone/water	marine_water	AO	Polar - Boreal Polar Province (POLR)	1000	Bathypelagic	dark_ocean	0.8	20	picoplankton +	1288	370016	259	14
PRJEB25259	ERR2357088	SAMEA104655565	GCAAGTCTGGTGCCA_GACTACGACGGTATCT[AG]ATC[AG]TCTTCG	illumina	69.1073	-51.5775	2013-10-20	NA	marine pelagic biome (ENVO_01000023)	NA	sea water (ENVO_00002149)	marine biome/oceanic pelagic zone/water	marine_water	AO	Polar - Boreal Polar Province (POLR)	10	Epipelagic	sunlit	5	NA	picoplankton +	208	30844	22	5
PRJEB6610	ERR10234091	SAMEA4397569	CCAGCA[GC]C[CT]GCGGTAATTCC_ACTTTCGTTCTTGAT[CT][AG]A	illumina	78.2518	91.8557	2013-08-15	NA	marine pelagic biome (ENVO_01000023)	NA	sea water (ENVO_00002149)	NA	marine_water	AO	Polar - Boreal Polar Province (POLR)	5	Surface	sunlit	0.22	3	picoplankton	897	465938	353	11
PRJEB24314	ERR2236018	SAMEA104457142	C[CT]GCGGTAATTCCAGCTC_A[CT]GGTATCT[AG]ATC[AG]TCTT[CT]G	illumina	79.0009	-73.2022	2015-08-06	NA	marine pelagic biome (ENVO_01000023)	NA	sea water (ENVO_00002149)	Ocean/Sea water/Water	marine_water	AO	Polar - Boreal Polar Province (POLR)	238	Mesopelagic	dark_ocean	0.22	3	picoplankton	978	29654	28	8
PRJEB21950	ERR2044673	SAMEA104176101	CCAGCA[GC]C[CT]GCGGTAATTCC_ACTTTCGTTCTTGAT[CT][AG]A	illumina	83.1672	22.2939	2015-03-09	NA	marine pelagic biome (ENVO_01000023)	NA	sea water (ENVO_00002149)	1000048/15/2151	marine_water	AO	Polar - Boreal Polar Province (POLR)	250	Mesopelagic	dark_ocean	0.22	NA	picoplankton +	448	46463	49	4
PRJNA362945	SRR6656867	SAMN06285046	C[CT]GCGGTAATTCCAGCTC_A[CT]GGTATCT[AG]ATC[AG]TCTT[CT]G	illumina	77.93	-140.16	2013-08-23	NA	marine pelagic biome (ENVO_01000023)	marine layer (ENVO_01000295)	sea water (ENVO_00002149)	Pacific Winter Water, Arctic	marine_water	AO	Polar - Boreal Polar Province (POLR)	108.28	Epipelagic	sunlit	3	NA	picoplankton +	759	67430	81	9
PRJEB24314	ERR2235918	SAMEA104457042	C[CT]GCGGTAATTCCAGCTC_A[CT]GGTATCT[AG]ATC[AG]TCTT[CT]G	illumina	80.8004	-67.2972	2015-08-04	NA	marine pelagic biome (ENVO_01000023)	NA	sea water (ENVO_00002149)	Ocean/Sea water/Water	marine_water	AO	Polar - Boreal Polar Province (POLR)	1	Surface	sunlit	0.22	3	picoplankton	338	23957	29	5
PRJNA362945	SRR6656870	SAMN06285049	C[CT]GCGGTAATTCCAGCTC_A[CT]GGTATCT[AG]ATC[AG]TCTT[CT]G	illumina	77.52	-147.82	2013-08-22	NA	marine pelagic biome (ENVO_01000023)	marine layer (ENVO_01000295)	sea water (ENVO_00002149)	Pacific Winter Water, Arctic	marine_water	AO	Polar - Boreal Polar Province (POLR)	116.48	Epipelagic	sunlit	0.2	3	picoplankton	774	70142	87	9
PRJEB24314	ERR2236108	SAMEA104457232	C[CT]GCGGTAATTCCAGCTC_A[CT]GGTATCT[AG]ATC[AG]TCTT[CT]G	illumina	71.3123	-127.581	2016-08-13	NA	marine pelagic biome (ENVO_01000023)	NA	sea water (ENVO_00002149)	Ocean/Sea water/Water	marine_water	AO	Polar - Boreal Polar Province (POLR)	0	Surface	sunlit	3	50	picoplankton +	519	43196	65	8
PRJNA362945	SRR6656893	SAMN06285080	C[CT]GCGGTAATTCCAGCTC_A[CT]GGTATCT[AG]ATC[AG]TCTT[CT]G	illumina	78.02	-150.11	2013-08-12	NA	marine pelagic biome (ENVO_01000023)	marine layer (ENVO_01000295)	sea water (ENVO_00002149)	Pacific Winter Water, Arctic	marine_water	AO	Polar - Boreal Polar Province (POLR)	116.74	Epipelagic	sunlit	0.2	3	picoplankton	996	57078	89	10
PRJEB24314	ERR2235915	SAMEA104457039	C[CT]GCGGTAATTCCAGCTC_A[CT]GGTATCT[AG]ATC[AG]TCTT[CT]G	illumina	81.3669	-63.9571	2015-08-03	NA	marine pelagic biome (ENVO_01000023)	NA	sea water (ENVO_00002149)	Ocean/Sea water/Water	marine_water	AO	Polar - Boreal Polar Province (POLR)	542	Mesopelagic	dark_ocean	0.22	3	picoplankton	901	24948	39	10
PRJEB24314	ERR2236049	SAMEA104457173	C[CT]GCGGTAATTCCAGCTC_A[CT]GGTATCT[AG]ATC[AG]TCTT[CT]G	illumina	77.3228	-75.7026	2015-08-06	NA	marine pelagic biome (ENVO_01000023)	NA	sea water (ENVO_00002149)	Ocean/Sea water/Water	marine_water	AO	Polar - Boreal Polar Province (POLR)	549	Mesopelagic	dark_ocean	3	50	picoplankton +	1018	30556	48	8
PRJNA362945	SRR6656874	SAMN06285082	C[CT]GCGGTAATTCCAGCTC_A[CT]GGTATCT[AG]ATC[AG]TCTT[CT]G	illumina	75.99	-160.11	2013-08-16	NA	marine pelagic biome (ENVO_01000023)	marine layer (ENVO_01000295)	sea water (ENVO_00002149)	Pacific Winter Water, Arctic	marine_water	AO	Polar - Boreal Polar Province (POLR)	116.36	Epipelagic	sunlit	0.2	3	picoplankton	864	33964	59	8
PRJEB23005	ERR2172234	SAMEA104347793	CCAGCA[GC]C[CT]GCGGTAATTCC_ACTTTCGTTCTTGAT[CT][AG]A	illumina	83.919	75.9815	2012-08-16	NA	marine biome (ENVO_00000447)	surface water layer (ENVO_00010504)	sea water (ENVO_00002149)	oceanic epipelagic zone biome [01000035]|polar biome [ENVO_01000339]/marine wind mixed layer [01000061]|marine photic zone [00000209]|watersurface[01001191]/sea water [00002149]	marine_water	AO	Polar - Boreal Polar Province (POLR)	2	Surface	sunlit	0.22	NA	picoplankton +	232	65632	124	5
PRJEB25259	ERR2357082	SAMEA104655559	CCAGCA[GC]C[CT]GCGGTAATTCC_ACTTTCGTTCTTGAT[CT][AG]A	illumina	80.6167	12.05	2016-07-21	NA	marine pelagic biome (ENVO_01000023)	NA	sea water (ENVO_00002149)	marine biome/oceanic pelagic zone/water	marine_water	AO	Polar - Boreal Polar Province (POLR)	1000	Bathypelagic	dark_ocean	0.8	20	picoplankton +	1796	338931	645	18
PRJNA383398	SRR5457580	SAMN06766064	C[CT]GCGGTAATTCCAGCTC_A[CT]GGTATCT[AG]ATC[AG]TCTT[CT]G	illumina	76.57	-77.89	2013-08-15	NA	marine pelagic biome (ENVO_01000023)	marine layer (ENVO_01000295)	sea water (ENVO_00002149)	RNA small from 20m depth in the western side of BB at time T5	marine_water	AO	Polar - Boreal Polar Province (POLR)	20	Epipelagic	sunlit	0.2	3	picoplankton	484	21065	42	7
PRJEB25259	ERR2357081	SAMEA104655558	CCAGCA[GC]C[CT]GCGGTAATTCC_ACTTTCGTTCTTGAT[CT][AG]A	illumina	81.0667	15.2167	2016-07-20	NA	marine pelagic biome (ENVO_01000023)	NA	sea water (ENVO_00002149)	marine biome/oceanic pelagic zone/water	marine_water	AO	Polar - Boreal Polar Province (POLR)	500	Mesopelagic	dark_ocean	0.8	20	picoplankton +	1578	353973	707	17
PRJEB24314	ERR2235906	SAMEA104457030	C[CT]GCGGTAATTCCAGCTC_A[CT]GGTATCT[AG]ATC[AG]TCTT[CT]G	illumina	81.3669	-63.9571	2015-08-03	NA	marine pelagic biome (ENVO_01000023)	NA	sea water (ENVO_00002149)	Ocean/Sea water/Water	marine_water	AO	Polar - Boreal Polar Province (POLR)	253	Mesopelagic	dark_ocean	0.22	3	picoplankton	910	18687	38	8
PRJEB24314	ERR2236124	SAMEA104457248	C[CT]GCGGTAATTCCAGCTC_A[CT]GGTATCT[AG]ATC[AG]TCTT[CT]G	illumina	79.9815	-69.7862	2016-08-14	NA	marine pelagic biome (ENVO_01000023)	NA	sea water (ENVO_00002149)	Ocean/Sea water/Water	marine_water	AO	Polar - Boreal Polar Province (POLR)	236	Mesopelagic	dark_ocean	0.22	3	picoplankton	1343	54839	112	10
PRJEB24314	ERR2236119	SAMEA104457243	C[CT]GCGGTAATTCCAGCTC_A[CT]GGTATCT[AG]ATC[AG]TCTT[CT]G	illumina	81.3501	-62.7788	2016-08-13	NA	marine pelagic biome (ENVO_01000023)	NA	sea water (ENVO_00002149)	Ocean/Sea water/Water	marine_water	AO	Polar - Boreal Polar Province (POLR)	562	Mesopelagic	dark_ocean	0.22	3	picoplankton	1543	65376	135	13
PRJEB25259	ERR2357096	SAMEA104655573	GCAAGTCTGGTGCCA_GACTACGACGGTATCT[AG]ATC[AG]TCTTCG	illumina	64.7285	-53.4668	2013-10-23	NA	marine pelagic biome (ENVO_01000023)	NA	sea water (ENVO_00002149)	marine biome/oceanic pelagic zone/water	marine_water	AO	Polar - Boreal Polar Province (POLR)	20	Epipelagic	sunlit	5	NA	picoplankton +	496	35256	77	8
PRJEB9737	ERR10235038	SAMEA4397376	CCAGCA[GC]C[CT]GCGGTAATTCC_ACTTTCGTTCTTGAT[CT][AG]A	illumina	79.2026	66.4827	2013-07-10	NA	marine pelagic biome (ENVO_01000023)	NA	sea water (ENVO_00002149)	NA	marine_water	AO	Polar - Boreal Polar Province (POLR)	200	Mesopelagic	dark_ocean	3	20	picoplankton +	3168	864401	2204	21
PRJEB24314	ERR2235934	SAMEA104457058	C[CT]GCGGTAATTCCAGCTC_A[CT]GGTATCT[AG]ATC[AG]TCTT[CT]G	illumina	79.998	-69.7569	2015-08-04	NA	marine pelagic biome (ENVO_01000023)	NA	sea water (ENVO_00002149)	Ocean/Sea water/Water	marine_water	AO	Polar - Boreal Polar Province (POLR)	1	Surface	sunlit	0.22	3	picoplankton	432	25331	65	8
PRJNA383398	SRR5457577	SAMN06766067	C[CT]GCGGTAATTCCAGCTC_A[CT]GGTATCT[AG]ATC[AG]TCTT[CT]G	illumina	76.38	-77.84	2013-08-15	NA	marine pelagic biome (ENVO_01000023)	marine layer (ENVO_01000295)	sea water (ENVO_00002149)	RNA large from 20m depth in the western side of BB at time T7	marine_water	AO	Polar - Boreal Polar Province (POLR)	20	Epipelagic	sunlit	3	50	picoplankton +	770	33680	89	9
PRJEB6610	ERR10234090	SAMEA4397611	CCAGCA[GC]C[CT]GCGGTAATTCC_ACTTTCGTTCTTGAT[CT][AG]A	illumina	78.3555	91.6084	2013-08-15	NA	marine pelagic biome (ENVO_01000023)	NA	sea water (ENVO_00002149)	NA	marine_water	AO	Polar - Boreal Polar Province (POLR)	17	Epipelagic	sunlit	0.22	3	picoplankton	1467	531184	1414	13
PRJEB24314	ERR2235966	SAMEA104457090	C[CT]GCGGTAATTCCAGCTC_A[CT]GGTATCT[AG]ATC[AG]TCTT[CT]G	illumina	79.3501	-71.8651	2015-08-05	NA	marine pelagic biome (ENVO_01000023)	NA	sea water (ENVO_00002149)	Ocean/Sea water/Water	marine_water	AO	Polar - Boreal Polar Province (POLR)	162	Epipelagic	sunlit	0.22	3	picoplankton	784	28611	77	8
PRJEB24074	ERR2230187	SAMEA104447956	C[CT]GCGGTAATTCCAGCTC_A[CT]GGTATCT[AG]ATC[AG]TCTT[CT]G	illumina	55.3879	-77.9921	2017-07-07	NA	marine pelagic biome (ENVO_01000023)	microbial feature (ENVO_01000007)	sea water (ENVO_00002149)	marine pelagic biome/microbial feature/planktonic material	marine_water	AO	Polar - Boreal Polar Province (POLR)	0	Surface	sunlit	0.2	50	picoplankton +	178	32920	91	3
PRJEB21950	ERR2044676	SAMEA104176104	CCAGCA[GC]C[CT]GCGGTAATTCC_ACTTTCGTTCTTGAT[CT][AG]A	illumina	82.4375	15.205	2015-04-27	NA	marine pelagic biome (ENVO_01000023)	NA	sea water (ENVO_00002149)	1000048/15/2151	marine_water	AO	Polar - Boreal Polar Province (POLR)	250	Mesopelagic	dark_ocean	0.22	NA	picoplankton +	883	95359	275	9
PRJEB21950	ERR2044679	SAMEA104176107	CCAGCA[GC]C[CT]GCGGTAATTCC_ACTTTCGTTCTTGAT[CT][AG]A	illumina	80.7153	7.98556	2015-07-16	NA	marine pelagic biome (ENVO_01000023)	NA	sea water (ENVO_00002149)	1000048/15/2151	marine_water	AO	Polar - Boreal Polar Province (POLR)	250	Mesopelagic	dark_ocean	0.22	NA	picoplankton +	787	111166	321	10
PRJEB24314	ERR2236045	SAMEA104457169	C[CT]GCGGTAATTCCAGCTC_A[CT]GGTATCT[AG]ATC[AG]TCTT[CT]G	illumina	77.3228	-75.7026	2015-08-06	NA	marine pelagic biome (ENVO_01000023)	NA	sea water (ENVO_00002149)	Ocean/Sea water/Water	marine_water	AO	Polar - Boreal Polar Province (POLR)	404	Mesopelagic	dark_ocean	3	50	picoplankton +	1046	23845	70	11
PRJEB24314	ERR2236041	SAMEA104457165	C[CT]GCGGTAATTCCAGCTC_A[CT]GGTATCT[AG]ATC[AG]TCTT[CT]G	illumina	77.3228	-75.7026	2015-08-06	NA	marine pelagic biome (ENVO_01000023)	NA	sea water (ENVO_00002149)	Ocean/Sea water/Water	marine_water	AO	Polar - Boreal Polar Province (POLR)	304	Mesopelagic	dark_ocean	3	50	picoplankton +	1097	26242	83	15
PRJEB24314	ERR2235962	SAMEA104457086	C[CT]GCGGTAATTCCAGCTC_A[CT]GGTATCT[AG]ATC[AG]TCTT[CT]G	illumina	79.3501	-71.8651	2015-08-05	NA	marine pelagic biome (ENVO_01000023)	NA	sea water (ENVO_00002149)	Ocean/Sea water/Water	marine_water	AO	Polar - Boreal Polar Province (POLR)	127	Epipelagic	sunlit	0.22	3	picoplankton	747	25645	83	10
PRJNA362945	SRR6656869	SAMN06285048	C[CT]GCGGTAATTCCAGCTC_A[CT]GGTATCT[AG]ATC[AG]TCTT[CT]G	illumina	78.87	-149.96	2013-08-21	NA	marine pelagic biome (ENVO_01000023)	marine layer (ENVO_01000295)	sea water (ENVO_00002149)	Pacific Winter Water, Arctic	marine_water	AO	Polar - Boreal Polar Province (POLR)	113.56	Epipelagic	sunlit	0.2	3	picoplankton	785	46231	167	11
PRJNA362945	SRR6656897	SAMN06285040	C[CT]GCGGTAATTCCAGCTC_A[CT]GGTATCT[AG]ATC[AG]TCTT[CT]G	illumina	78.02	-150.11	2013-08-12	NA	marine pelagic biome (ENVO_01000023)	marine layer (ENVO_01000295)	sea water (ENVO_00002149)	subsurface chlorophyll maxima (SCM), Pacific Summer Waters (PSW), Arctic	marine_water	AO	Polar - Boreal Polar Province (POLR)	65.87	Epipelagic	sunlit	0.2	3	picoplankton	558	69633	257	12
PRJEB24089	ERR2230488	SAMEA104448283	C[CT]GCGGTAATTCCAGCTC_A[CT]GGTATCT[AG]ATC[AG]TCTT[CT]G	illumina	68.9689	-105.463	1945-08-16	NA	marine pelagic biome (ENVO_01000023)	microbial feature (ENVO_01000007)	sea water (ENVO_00002149)	marine pelagic biome/microbial feature/planktonic material	marine_water	AO	Polar - Boreal Polar Province (POLR)	10	Epipelagic	sunlit	0.2	50	picoplankton +	385	12655	47	8
PRJEB24314	ERR2235922	SAMEA104457046	C[CT]GCGGTAATTCCAGCTC_A[CT]GGTATCT[AG]ATC[AG]TCTT[CT]G	illumina	80.8004	-67.2972	2015-08-04	NA	marine pelagic biome (ENVO_01000023)	NA	sea water (ENVO_00002149)	Ocean/Sea water/Water	marine_water	AO	Polar - Boreal Polar Province (POLR)	24	Epipelagic	sunlit	0.22	3	picoplankton	580	27124	102	12
PRJEB24314	ERR2236109	SAMEA104457233	C[CT]GCGGTAATTCCAGCTC_A[CT]GGTATCT[AG]ATC[AG]TCTT[CT]G	illumina	81.3501	-62.7788	2016-08-13	NA	marine pelagic biome (ENVO_01000023)	NA	sea water (ENVO_00002149)	Ocean/Sea water/Water	marine_water	AO	Polar - Boreal Polar Province (POLR)	0	Surface	sunlit	0.22	3	picoplankton	565	40558	170	9
PRJEB24314	ERR2235886	SAMEA104457010	C[CT]GCGGTAATTCCAGCTC_A[CT]GGTATCT[AG]ATC[AG]TCTT[CT]G	illumina	81.3669	-63.9571	2015-08-03	NA	marine pelagic biome (ENVO_01000023)	NA	sea water (ENVO_00002149)	Ocean/Sea water/Water	marine_water	AO	Polar - Boreal Polar Province (POLR)	2	Surface	sunlit	0.22	3	picoplankton	644	24990	106	9
PRJEB6610	ERR10234086	SAMEA4397355	CCAGCA[GC]C[CT]GCGGTAATTCC_ACTTTCGTTCTTGAT[CT][AG]A	illumina	79.2026	66.4827	2013-07-10	NA	marine pelagic biome (ENVO_01000023)	NA	sea water (ENVO_00002149)	NA	marine_water	AO	Polar - Boreal Polar Province (POLR)	199	Epipelagic	sunlit	0.22	3	picoplankton	2551	405344	1781	20
PRJEB24314	ERR2236010	SAMEA104457134	C[CT]GCGGTAATTCCAGCTC_A[CT]GGTATCT[AG]ATC[AG]TCTT[CT]G	illumina	79.0009	-73.2022	2015-08-06	NA	marine pelagic biome (ENVO_01000023)	NA	sea water (ENVO_00002149)	Ocean/Sea water/Water	marine_water	AO	Polar - Boreal Polar Province (POLR)	142	Epipelagic	sunlit	0.22	3	picoplankton	860	29515	135	13
PRJEB24025	ERR2226623	SAMEA104444768	C[CT]GCGGTAATTCCAGCTC_A[CT]GGTATCT[AG]ATC[AG]TCTT[CT]G	illumina	70.6422	-123.054	2011-10-03	NA	marine pelagic biome (ENVO_01000023)	microbial feature (ENVO_01000007)	sea water (ENVO_00002149)	marine pelagic biome/microbial feature/planktonic material	marine_water	AO	Polar - Boreal Polar Province (POLR)	591	Mesopelagic	dark_ocean	NA	NA	picoplankton	1365	35715	166	12
PRJNA362945	SRR6656863	SAMN06285072	C[CT]GCGGTAATTCCAGCTC_A[CT]GGTATCT[AG]ATC[AG]TCTT[CT]G	illumina	75.99	-160.11	2013-08-16	NA	marine pelagic biome (ENVO_01000023)	marine layer (ENVO_01000295)	sea water (ENVO_00002149)	subsurface chlorophyll maxima (SCM), Pacific Summer Waters (PSW), Arctic	marine_water	AO	Polar - Boreal Polar Province (POLR)	54.84	Epipelagic	sunlit	0.2	3	picoplankton	542	38634	186	10
PRJEB25259	ERR2357090	SAMEA104655567	GCAAGTCTGGTGCCA_GACTACGACGGTATCT[AG]ATC[AG]TCTTCG	illumina	69.1073	-51.5775	2013-10-20	NA	marine pelagic biome (ENVO_01000023)	NA	sea water (ENVO_00002149)	marine biome/oceanic pelagic zone/water	marine_water	AO	Polar - Boreal Polar Province (POLR)	200	Mesopelagic	dark_ocean	5	NA	picoplankton +	512	26898	130	11
PRJEB25259	ERR2357093	SAMEA104655570	GCAAGTCTGGTGCCA_ACGGTATCT[AG]ATC[AG]TCTTCG	illumina	64.7285	-53.4668	2013-10-23	NA	marine pelagic biome (ENVO_01000023)	NA	sea water (ENVO_00002149)	marine biome/oceanic pelagic zone/water	marine_water	AO	Polar - Boreal Polar Province (POLR)	200	Mesopelagic	dark_ocean	5	NA	picoplankton +	564	26625	135	9
PRJEB24314	ERR2236079	SAMEA104457203	C[CT]GCGGTAATTCCAGCTC_A[CT]GGTATCT[AG]ATC[AG]TCTT[CT]G	illumina	79.5542	-70.514	2016-08-14	NA	marine pelagic biome (ENVO_01000023)	NA	sea water (ENVO_00002149)	Ocean/Sea water/Water	marine_water	AO	Polar - Boreal Polar Province (POLR)	174	Epipelagic	sunlit	0.22	3	picoplankton	1289	49970	254	14
PRJEB9737	ERR10235039	SAMEA4397400	CCAGCA[GC]C[CT]GCGGTAATTCC_ACTTTCGTTCTTGAT[CT][AG]A	illumina	79.3349	66.2954	2013-07-11	NA	marine pelagic biome (ENVO_01000023)	NA	sea water (ENVO_00002149)	NA	marine_water	AO	Polar - Boreal Polar Province (POLR)	10-100	Epipelagic	sunlit	3	20	picoplankton +	1890	552388	2812	16
PRJEB24314	ERR2235947	SAMEA104457071	C[CT]GCGGTAATTCCAGCTC_A[CT]GGTATCT[AG]ATC[AG]TCTT[CT]G	illumina	79.998	-69.7569	2015-08-04	NA	marine pelagic biome (ENVO_01000023)	NA	sea water (ENVO_00002149)	Ocean/Sea water/Water	marine_water	AO	Polar - Boreal Polar Province (POLR)	126	Epipelagic	sunlit	0.22	3	picoplankton	1090	18383	94	11
PRJNA362945	SRR6656765	SAMN06281936	C[CT]GCGGTAATTCCAGCTC_A[CT]GGTATCT[AG]ATC[AG]TCTT[CT]G	illumina	80	-137	2012-08-26	NA	marine pelagic biome (ENVO_01000023)	marine layer (ENVO_01000295)	sea water (ENVO_00002149)	surface waters, Arctic	marine_water	AO	Polar - Boreal Polar Province (POLR)	NA	NA	sunlit	3	NA	picoplankton +	1271	417126	2142	15
PRJEB24054	ERR2228484	SAMEA104446452	C[CT]GCGGTAATTCCAGCTC_A[CT]GGTATCT[AG]ATC[AG]TCTT[CT]G	illumina	71.61	-166.04	2014-06-15	NA	marine pelagic biome (ENVO_01000023)	surface water layer (ENVO_00010504)	sea water (ENVO_00002149)	marine pelagic biome/microbial feature/planktonic material	marine_water	AO	Polar - Boreal Polar Province (POLR)	10	Epipelagic	sunlit	NA	NA	picoplankton	607	15046	78	8
PRJEB24314	ERR2236015	SAMEA104457139	C[CT]GCGGTAATTCCAGCTC_A[CT]GGTATCT[AG]ATC[AG]TCTT[CT]G	illumina	79.0009	-73.2022	2015-08-06	NA	marine pelagic biome (ENVO_01000023)	NA	sea water (ENVO_00002149)	Ocean/Sea water/Water	marine_water	AO	Polar - Boreal Polar Province (POLR)	162	Epipelagic	sunlit	0.22	3	picoplankton	831	21358	114	10
PRJEB24314	ERR2235911	SAMEA104457035	C[CT]GCGGTAATTCCAGCTC_A[CT]GGTATCT[AG]ATC[AG]TCTT[CT]G	illumina	81.3669	-63.9571	2015-08-03	NA	marine pelagic biome (ENVO_01000023)	NA	sea water (ENVO_00002149)	Ocean/Sea water/Water	marine_water	AO	Polar - Boreal Polar Province (POLR)	303	Mesopelagic	dark_ocean	0.22	3	picoplankton	1238	19365	114	18
PRJEB24314	ERR2235890	SAMEA104457014	C[CT]GCGGTAATTCCAGCTC_A[CT]GGTATCT[AG]ATC[AG]TCTT[CT]G	illumina	81.3669	-63.9571	2015-08-03	NA	marine pelagic biome (ENVO_01000023)	NA	sea water (ENVO_00002149)	Ocean/Sea water/Water	marine_water	AO	Polar - Boreal Polar Province (POLR)	30	Epipelagic	sunlit	0.22	3	picoplankton	722	23860	143	9
PRJEB24074	ERR2230180	SAMEA104447949	C[CT]GCGGTAATTCCAGCTC_A[CT]GGTATCT[AG]ATC[AG]TCTT[CT]G	illumina	55.3879	-77.9921	2017-07-07	NA	marine pelagic biome (ENVO_01000023)	microbial feature (ENVO_01000007)	sea water (ENVO_00002149)	marine pelagic biome/microbial feature/planktonic material	marine_water	AO	Polar - Boreal Polar Province (POLR)	105	Epipelagic	sunlit	0.2	50	picoplankton +	692	26367	163	9
PRJEB24025	ERR2226621	SAMEA104444766	C[CT]GCGGTAATTCCAGCTC_A[CT]GGTATCT[AG]ATC[AG]TCTT[CT]G	illumina	70.6422	-123.054	2011-10-03	NA	marine pelagic biome (ENVO_01000023)	microbial feature (ENVO_01000007)	sea water (ENVO_00002149)	marine pelagic biome/microbial feature/planktonic material	marine_water	AO	Polar - Boreal Polar Province (POLR)	3	Surface	sunlit	NA	NA	picoplankton	777	36759	232	13
PRJEB6610	ERR10234093	SAMEA4397730	CCAGCA[GC]C[CT]GCGGTAATTCC_ACTTTCGTTCTTGAT[CT][AG]A	illumina	78.0391	116.41	2013-08-28	NA	marine pelagic biome (ENVO_01000023)	NA	sea water (ENVO_00002149)	NA	marine_water	AO	Polar - Boreal Polar Province (POLR)	299	Mesopelagic	dark_ocean	0.22	3	picoplankton	2546	405411	2562	20
PRJEB9737	ERR10235046	SAMEA4397656	CCAGCA[GC]C[CT]GCGGTAATTCC_ACTTTCGTTCTTGAT[CT][AG]A	illumina	77.9028	117.154	2013-08-27	NA	marine pelagic biome (ENVO_01000023)	NA	sea water (ENVO_00002149)	NA	marine_water	AO	Polar - Boreal Polar Province (POLR)	5	Surface	sunlit	3	20	picoplankton +	2036	986409	6475	11
PRJNA362945	SRR6656898	SAMN06285039	C[CT]GCGGTAATTCCAGCTC_A[CT]GGTATCT[AG]ATC[AG]TCTT[CT]G	illumina	77.52	-147.82	2013-08-22	NA	marine pelagic biome (ENVO_01000023)	marine layer (ENVO_01000295)	sea water (ENVO_00002149)	subsurface chlorophyll maxima (SCM), Pacific Summer Waters (PSW), Arctic	marine_water	AO	Polar - Boreal Polar Province (POLR)	62.74	Epipelagic	sunlit	0.2	3	picoplankton	749	70864	481	12
PRJEB9737	ERR10235036	SAMEA4397284	CCAGCA[GC]C[CT]GCGGTAATTCC_ACTTTCGTTCTTGAT[CT][AG]A	illumina	78.9354	79.0604	2013-07-08	NA	marine pelagic biome (ENVO_01000023)	NA	sea water (ENVO_00002149)	NA	marine_water	AO	Polar - Boreal Polar Province (POLR)	35	Epipelagic	sunlit	3	20	picoplankton +	1933	627342	4325	20
PRJEB23005	ERR2172236	SAMEA104347795	CCAGCA[GC]C[CT]GCGGTAATTCC_ACTTTCGTTCTTGAT[CT][AG]A	illumina	82.6707	109.59	2012-08-20	NA	marine biome (ENVO_00000447)	surface water layer (ENVO_00010504)	sea water (ENVO_00002149)	oceanic epipelagic zone biome [01000035]|polar biome [ENVO_01000339]/marine wind mixed layer [01000061]|marine photic zone [00000209]|watersurface[01001191]/sea water [00002149]	marine_water	AO	Polar - Boreal Polar Province (POLR)	1	Surface	sunlit	0.22	NA	picoplankton +	340	39727	279	10
PRJEB24314	ERR2236113	SAMEA104457237	C[CT]GCGGTAATTCCAGCTC_A[CT]GGTATCT[AG]ATC[AG]TCTT[CT]G	illumina	81.3501	-62.7788	2016-08-13	NA	marine pelagic biome (ENVO_01000023)	NA	sea water (ENVO_00002149)	Ocean/Sea water/Water	marine_water	AO	Polar - Boreal Polar Province (POLR)	15	Epipelagic	sunlit	0.22	3	picoplankton	683	48595	354	13
PRJEB25259	ERR2357095	SAMEA104655572	GCAAGTCTGGTGCCA_ACGGTATCT[AG]ATC[AG]TCTTCG	illumina	64.7285	-53.4668	2013-10-23	NA	marine pelagic biome (ENVO_01000023)	NA	sea water (ENVO_00002149)	marine biome/oceanic pelagic zone/water	marine_water	AO	Polar - Boreal Polar Province (POLR)	350	Mesopelagic	dark_ocean	5	NA	picoplankton +	533	16080	121	12
PRJEB24074	ERR2230198	SAMEA104447967	C[CT]GCGGTAATTCCAGCTC_A[CT]GGTATCT[AG]ATC[AG]TCTT[CT]G	illumina	55.3879	-77.9921	2017-07-07	NA	marine pelagic biome (ENVO_01000023)	microbial feature (ENVO_01000007)	sea water (ENVO_00002149)	marine pelagic biome/microbial feature/planktonic material	marine_water	AO	Polar - Boreal Polar Province (POLR)	70	Epipelagic	sunlit	0.2	50	picoplankton +	1100	35679	310	15
PRJEB24054	ERR2228476	SAMEA104446444	C[CT]GCGGTAATTCCAGCTC_A[CT]GGTATCT[AG]ATC[AG]TCTT[CT]G	illumina	71.67	-164.02	2014-06-14	NA	marine pelagic biome (ENVO_01000023)	surface water layer (ENVO_00010504)	sea water (ENVO_00002149)	marine pelagic biome/microbial feature/planktonic material	marine_water	AO	Polar - Boreal Polar Province (POLR)	15	Epipelagic	sunlit	NA	NA	picoplankton	649	16626	154	8
PRJEB24314	ERR2235926	SAMEA104457050	C[CT]GCGGTAATTCCAGCTC_A[CT]GGTATCT[AG]ATC[AG]TCTT[CT]G	illumina	80.8004	-67.2972	2015-08-04	NA	marine pelagic biome (ENVO_01000023)	NA	sea water (ENVO_00002149)	Ocean/Sea water/Water	marine_water	AO	Polar - Boreal Polar Province (POLR)	40	Epipelagic	sunlit	0.22	3	picoplankton	864	22466	215	9
PRJEB6610	ERR10234104	SAMEA4398296	CCAGCA[GC]C[CT]GCGGTAATTCC_ACTTTCGTTCTTGAT[CT][AG]A	illumina	64.7127	-53.0106	2013-10-23	NA	marine pelagic biome (ENVO_01000023)	NA	sea water (ENVO_00002149)	NA	marine_water	AO	Polar - Boreal Polar Province (POLR)	5	Surface	sunlit	0.22	3	picoplankton	1525	444551	4317	16
PRJNA383398	SRR5457586	SAMN06766058	C[CT]GCGGTAATTCCAGCTC_A[CT]GGTATCT[AG]ATC[AG]TCTT[CT]G	illumina	76.612	-77.6	2013-08-15	NA	marine pelagic biome (ENVO_01000023)	marine layer (ENVO_01000295)	sea water (ENVO_00002149)	RNA small from 20m depth in the western side of BB at time T2	marine_water	AO	Polar - Boreal Polar Province (POLR)	20	Epipelagic	sunlit	0.2	3	picoplankton	651	28856	283	13
PRJEB6610	ERR10234092	SAMEA4397705	CCAGCA[GC]C[CT]GCGGTAATTCC_ACTTTCGTTCTTGAT[CT][AG]A	illumina	77.9668	116.656	2013-08-27	NA	marine pelagic biome (ENVO_01000023)	NA	sea water (ENVO_00002149)	NA	marine_water	AO	Polar - Boreal Polar Province (POLR)	20	Epipelagic	sunlit	0.22	3	picoplankton	942	500299	4913	15
PRJEB9737	ERR10235037	SAMEA4397244	CCAGCA[GC]C[CT]GCGGTAATTCC_ACTTTCGTTCTTGAT[CT][AG]A	illumina	78.9564	79.4201	2013-07-08	NA	marine pelagic biome (ENVO_01000023)	NA	sea water (ENVO_00002149)	NA	marine_water	AO	Polar - Boreal Polar Province (POLR)	5	Surface	sunlit	3	20	picoplankton +	1265	527174	5354	14
PRJEB24314	ERR2235894	SAMEA104457018	C[CT]GCGGTAATTCCAGCTC_A[CT]GGTATCT[AG]ATC[AG]TCTT[CT]G	illumina	81.3669	-63.9571	2015-08-03	NA	marine pelagic biome (ENVO_01000023)	NA	sea water (ENVO_00002149)	Ocean/Sea water/Water	marine_water	AO	Polar - Boreal Polar Province (POLR)	47	Epipelagic	sunlit	0.22	3	picoplankton	835	22630	230	15
PRJEB9737	ERR10235040	SAMEA4397320	CCAGCA[GC]C[CT]GCGGTAATTCC_ACTTTCGTTCTTGAT[CT][AG]A	illumina	79.2233	66.3435	2013-07-10	NA	marine pelagic biome (ENVO_01000023)	NA	sea water (ENVO_00002149)	NA	marine_water	AO	Polar - Boreal Polar Province (POLR)	5	Surface	sunlit	3	20	picoplankton +	1151	608328	6222	15
PRJNA383398	SRR5457582	SAMN06766062	C[CT]GCGGTAATTCCAGCTC_A[CT]GGTATCT[AG]ATC[AG]TCTT[CT]G	illumina	76.6	-77.67	2013-08-15	NA	marine pelagic biome (ENVO_01000023)	marine layer (ENVO_01000295)	sea water (ENVO_00002149)	DNA small from 20m depth in the western side of BB at time T4	marine_water	AO	Polar - Boreal Polar Province (POLR)	20	Epipelagic	sunlit	0.2	3	picoplankton	620	66234	699	10
PRJEB23005	ERR2172244	SAMEA104347803	CCAGCA[GC]C[CT]GCGGTAATTCC_ACTTTCGTTCTTGAT[CT][AG]A	illumina	87.9335	61.2173	2012-09-18	NA	marine biome (ENVO_00000447)	surface water layer (ENVO_00010504)	sea water (ENVO_00002149)	oceanic epipelagic zone biome [01000035]|polar biome [ENVO_01000339]/marine wind mixed layer [01000061]|marine photic zone [00000209]|watersurface[01001191]/sea water [00002149]	marine_water	AO	Polar - Boreal Polar Province (POLR)	1	Surface	sunlit	0.22	NA	picoplankton +	356	80120	903	6
PRJEB24314	ERR2235985	SAMEA104457109	C[CT]GCGGTAATTCCAGCTC_A[CT]GGTATCT[AG]ATC[AG]TCTT[CT]G	illumina	79.0062	-70.4914	2015-08-05	NA	marine pelagic biome (ENVO_01000023)	NA	sea water (ENVO_00002149)	Ocean/Sea water/Water	marine_water	AO	Polar - Boreal Polar Province (POLR)	228	Mesopelagic	dark_ocean	3	50	picoplankton +	963	26031	297	18
PRJEB9737	ERR10235047	SAMEA4397762	CCAGCA[GC]C[CT]GCGGTAATTCC_ACTTTCGTTCTTGAT[CT][AG]A	illumina	71.5955	160.938	2013-09-02	NA	marine pelagic biome (ENVO_01000023)	NA	sea water (ENVO_00002149)	NA	marine_water	AO	Polar - Boreal Polar Province (POLR)	5	Surface	sunlit	3	20	picoplankton +	1804	751033	8575	11
PRJEB24314	ERR2235903	SAMEA104457027	C[CT]GCGGTAATTCCAGCTC_A[CT]GGTATCT[AG]ATC[AG]TCTT[CT]G	illumina	81.3669	-63.9571	2015-08-03	NA	marine pelagic biome (ENVO_01000023)	NA	sea water (ENVO_00002149)	Ocean/Sea water/Water	marine_water	AO	Polar - Boreal Polar Province (POLR)	121	Epipelagic	sunlit	0.22	3	picoplankton	997	13122	151	14
PRJEB24314	ERR2236002	SAMEA104457126	C[CT]GCGGTAATTCCAGCTC_A[CT]GGTATCT[AG]ATC[AG]TCTT[CT]G	illumina	79.0009	-73.2022	2015-08-06	NA	marine pelagic biome (ENVO_01000023)	NA	sea water (ENVO_00002149)	Ocean/Sea water/Water	marine_water	AO	Polar - Boreal Polar Province (POLR)	51	Epipelagic	sunlit	0.22	3	picoplankton	747	27214	316	16
PRJEB24054	ERR2228470	SAMEA104446438	C[CT]GCGGTAATTCCAGCTC_A[CT]GGTATCT[AG]ATC[AG]TCTT[CT]G	illumina	72.08	-166.28	2014-06-14	NA	marine pelagic biome (ENVO_01000023)	surface water layer (ENVO_00010504)	sea water (ENVO_00002149)	marine pelagic biome/microbial feature/planktonic material	marine_water	AO	Polar - Boreal Polar Province (POLR)	10	Epipelagic	sunlit	NA	NA	picoplankton	635	15288	183	6
PRJEB24054	ERR2228442	SAMEA104446410	C[CT]GCGGTAATTCCAGCTC_A[CT]GGTATCT[AG]ATC[AG]TCTT[CT]G	illumina	70.09	-163.36	2014-06-08	NA	marine pelagic biome (ENVO_01000023)	surface water layer (ENVO_00010504)	sea water (ENVO_00002149)	marine pelagic biome/microbial feature/planktonic material	marine_water	AO	Polar - Boreal Polar Province (POLR)	10	Epipelagic	sunlit	NA	NA	picoplankton	442	12383	154	7
PRJEB6610	ERR10234095	SAMEA4397930	CCAGCA[GC]C[CT]GCGGTAATTCC_ACTTTCGTTCTTGAT[CT][AG]A	illumina	71.8895	-154.91	2013-09-14	NA	marine pelagic biome (ENVO_01000023)	NA	sea water (ENVO_00002149)	NA	marine_water	AO	Polar - Boreal Polar Province (POLR)	5	Surface	sunlit	0.22	3	picoplankton	1513	492913	6146	15
PRJEB9737	ERR4223611	SAMEA4398096	CCAGCA[GC]C[CT]GCGGTAATTCC_ACTTTCGTTCTTGAT[CT][AG]A	illumina	72.4693	-71.892	2013-10-08	NA	marine pelagic biome (ENVO_01000023)	NA	sea water (ENVO_00002149)	NA	marine_water	AO	Polar - Boreal Polar Province (POLR)	5	Surface	sunlit	0.8	>0.8	picoplankton +	1327	251796	3280	15
PRJNA362945	SRR6656770	SAMN06281941	C[CT]GCGGTAATTCCAGCTC_A[CT]GGTATCT[AG]ATC[AG]TCTT[CT]G	illumina	78	-149	2012-08-29	NA	marine pelagic biome (ENVO_01000023)	marine layer (ENVO_01000295)	sea water (ENVO_00002149)	surface waters, Arctic	marine_water	AO	Polar - Boreal Polar Province (POLR)	NA	NA	sunlit	0.2	3	picoplankton	673	54046	746	12
PRJNA362945	SRR6656746	SAMN06281943	C[CT]GCGGTAATTCCAGCTC_A[CT]GGTATCT[AG]ATC[AG]TCTT[CT]G	illumina	80	-130	2012-08-28	NA	marine pelagic biome (ENVO_01000023)	marine layer (ENVO_01000295)	sea water (ENVO_00002149)	surface waters, Arctic	marine_water	AO	Polar - Boreal Polar Province (POLR)	NA	NA	sunlit	0.2	3	picoplankton	727	50986	706	13
PRJEB24314	ERR2236020	SAMEA104457144	C[CT]GCGGTAATTCCAGCTC_A[CT]GGTATCT[AG]ATC[AG]TCTT[CT]G	illumina	77.3228	-75.7026	2015-08-06	NA	marine pelagic biome (ENVO_01000023)	NA	sea water (ENVO_00002149)	Ocean/Sea water/Water	marine_water	AO	Polar - Boreal Polar Province (POLR)	2	Surface	sunlit	3	50	picoplankton +	447	26898	403	10
PRJNA362945	SRR6656892	SAMN06285041	C[CT]GCGGTAATTCCAGCTC_A[CT]GGTATCT[AG]ATC[AG]TCTT[CT]G	illumina	77.93	-140.16	2013-08-23	NA	marine pelagic biome (ENVO_01000023)	marine layer (ENVO_01000295)	sea water (ENVO_00002149)	subsurface chlorophyll maxima (SCM), Pacific Summer Waters (PSW), Arctic	marine_water	AO	Polar - Boreal Polar Province (POLR)	52.63	Epipelagic	sunlit	0.2	3	picoplankton	648	48749	731	15
PRJNA383398	SRR5457566	SAMN06766078	C[CT]GCGGTAATTCCAGCTC_A[CT]GGTATCT[AG]ATC[AG]TCTT[CT]G	illumina	76.46	-71.4	2013-08-18	NA	marine pelagic biome (ENVO_01000023)	marine layer (ENVO_01000295)	sea water (ENVO_00002149)	DNA small from 20m depth in the estern side of BB at time T4	marine_water	AO	Polar - Boreal Polar Province (POLR)	20	Epipelagic	sunlit	0.2	3	picoplankton	757	66329	1004	12
PRJNA362945	SRR6656885	SAMN06285032	C[CT]GCGGTAATTCCAGCTC_A[CT]GGTATCT[AG]ATC[AG]TCTT[CT]G	illumina	75.99	-160.11	2013-08-16	NA	marine pelagic biome (ENVO_01000023)	marine layer (ENVO_01000295)	sea water (ENVO_00002149)	surface waters, Arctic	marine_water	AO	Polar - Boreal Polar Province (POLR)	6.15	Epipelagic	sunlit	0.2	3	picoplankton	719	45812	694	14
PRJEB24089	ERR2230510	SAMEA104448305	C[CT]GCGGTAATTCCAGCTC_A[CT]GGTATCT[AG]ATC[AG]TCTT[CT]G	illumina	68.9705	-105.476	1946-08-22	NA	marine pelagic biome (ENVO_01000023)	microbial feature (ENVO_01000007)	sea water (ENVO_00002149)	marine pelagic biome/microbial feature/planktonic material	marine_water	AO	Polar - Boreal Polar Province (POLR)	0	Surface	sunlit	0.2	50	picoplankton +	506	15988	243	7
PRJEB24314	ERR2235974	SAMEA104457098	C[CT]GCGGTAATTCCAGCTC_A[CT]GGTATCT[AG]ATC[AG]TCTT[CT]G	illumina	79.0062	-70.4914	2015-08-05	NA	marine pelagic biome (ENVO_01000023)	NA	sea water (ENVO_00002149)	Ocean/Sea water/Water	marine_water	AO	Polar - Boreal Polar Province (POLR)	35	Epipelagic	sunlit	0.22	3	picoplankton	597	31412	490	13
PRJEB23005	ERR2172235	SAMEA104347794	CCAGCA[GC]C[CT]GCGGTAATTCC_ACTTTCGTTCTTGAT[CT][AG]A	illumina	84.0505	31.1138	2012-08-09	NA	marine biome (ENVO_00000447)	surface water layer (ENVO_00010504)	sea water (ENVO_00002149)	oceanic epipelagic zone biome [01000035]|polar biome [ENVO_01000339]/marine wind mixed layer [01000061]|marine photic zone [00000209]|watersurface[01001191]/sea water [00002149]	marine_water	AO	Polar - Boreal Polar Province (POLR)	1	Surface	sunlit	0.22	NA	picoplankton +	278	35982	564	6
PRJEB25259	ERR2357083	SAMEA104655560	CCAGCA[GC]C[CT]GCGGTAATTCC_ACTTTCGTTCTTGAT[CT][AG]A	illumina	80.4833	12.2	2016-07-21	NA	marine pelagic biome (ENVO_01000023)	NA	sea water (ENVO_00002149)	marine biome/oceanic pelagic zone/water	marine_water	AO	Polar - Boreal Polar Province (POLR)	500	Mesopelagic	dark_ocean	0.8	20	picoplankton +	1926	357809	5681	29
PRJEB24314	ERR2236006	SAMEA104457130	C[CT]GCGGTAATTCCAGCTC_A[CT]GGTATCT[AG]ATC[AG]TCTT[CT]G	illumina	79.0009	-73.2022	2015-08-06	NA	marine pelagic biome (ENVO_01000023)	NA	sea water (ENVO_00002149)	Ocean/Sea water/Water	marine_water	AO	Polar - Boreal Polar Province (POLR)	91	Epipelagic	sunlit	0.22	3	picoplankton	826	32106	510	17
PRJEB24314	ERR2235899	SAMEA104457023	C[CT]GCGGTAATTCCAGCTC_A[CT]GGTATCT[AG]ATC[AG]TCTT[CT]G	illumina	81.3669	-63.9571	2015-08-03	NA	marine pelagic biome (ENVO_01000023)	NA	sea water (ENVO_00002149)	Ocean/Sea water/Water	marine_water	AO	Polar - Boreal Polar Province (POLR)	80	Epipelagic	sunlit	0.22	3	picoplankton	944	21942	355	16
PRJEB21950	ERR2044677	SAMEA104176105	CCAGCA[GC]C[CT]GCGGTAATTCC_ACTTTCGTTCTTGAT[CT][AG]A	illumina	80.7153	7.98556	2015-07-16	NA	marine pelagic biome (ENVO_01000023)	NA	sea water (ENVO_00002149)	1000048/15/2151	marine_water	AO	Polar - Boreal Polar Province (POLR)	5	Surface	sunlit	0.22	NA	picoplankton +	1012	223980	3659	15
PRJNA362945	SRR6656895	SAMN06285038	C[CT]GCGGTAATTCCAGCTC_A[CT]GGTATCT[AG]ATC[AG]TCTT[CT]G	illumina	78.87	-149.96	2013-08-21	NA	marine pelagic biome (ENVO_01000023)	marine layer (ENVO_01000295)	sea water (ENVO_00002149)	subsurface chlorophyll maxima (SCM), Pacific Summer Waters (PSW), Arctic	marine_water	AO	Polar - Boreal Polar Province (POLR)	83.98	Epipelagic	sunlit	0.2	3	picoplankton	582	40386	679	13
PRJEB24314	ERR2235958	SAMEA104457082	C[CT]GCGGTAATTCCAGCTC_A[CT]GGTATCT[AG]ATC[AG]TCTT[CT]G	illumina	79.3501	-71.8651	2015-08-05	NA	marine pelagic biome (ENVO_01000023)	NA	sea water (ENVO_00002149)	Ocean/Sea water/Water	marine_water	AO	Polar - Boreal Polar Province (POLR)	50	Epipelagic	sunlit	0.22	3	picoplankton	924	30253	511	15
PRJNA362945	SRR6656762	SAMN06281939	C[CT]GCGGTAATTCCAGCTC_A[CT]GGTATCT[AG]ATC[AG]TCTT[CT]G	illumina	79	-149	2012-08-25	NA	marine pelagic biome (ENVO_01000023)	marine layer (ENVO_01000295)	sea water (ENVO_00002149)	surface waters, Arctic	marine_water	AO	Polar - Boreal Polar Province (POLR)	NA	NA	sunlit	0.2	3	picoplankton	583	50557	854	13
PRJNA362945	SRR6656763	SAMN06281938	C[CT]GCGGTAATTCCAGCTC_A[CT]GGTATCT[AG]ATC[AG]TCTT[CT]G	illumina	76	-160	2012-08-30	NA	marine pelagic biome (ENVO_01000023)	marine layer (ENVO_01000295)	sea water (ENVO_00002149)	surface waters, Arctic	marine_water	AO	Polar - Boreal Polar Province (POLR)	NA	NA	sunlit	3	NA	picoplankton +	664	30150	511	15
PRJNA383398	SRR5457562	SAMN06766082	C[CT]GCGGTAATTCCAGCTC_A[CT]GGTATCT[AG]ATC[AG]TCTT[CT]G	illumina	76.72	-71.6	2013-08-18	NA	marine pelagic biome (ENVO_01000023)	marine layer (ENVO_01000295)	sea water (ENVO_00002149)	RNA small from 20m depth in the estern side of BB at time T7	marine_water	AO	Polar - Boreal Polar Province (POLR)	20	Epipelagic	sunlit	0.2	3	picoplankton	534	12984	221	11
PRJEB24314	ERR2235998	SAMEA104457122	C[CT]GCGGTAATTCCAGCTC_A[CT]GGTATCT[AG]ATC[AG]TCTT[CT]G	illumina	79.0009	-73.2022	2015-08-06	NA	marine pelagic biome (ENVO_01000023)	NA	sea water (ENVO_00002149)	Ocean/Sea water/Water	marine_water	AO	Polar - Boreal Polar Province (POLR)	26	Epipelagic	sunlit	0.22	3	picoplankton	536	30966	532	13
PRJEB24314	ERR2235954	SAMEA104457078	C[CT]GCGGTAATTCCAGCTC_A[CT]GGTATCT[AG]ATC[AG]TCTT[CT]G	illumina	79.3501	-71.8651	2015-08-05	NA	marine pelagic biome (ENVO_01000023)	NA	sea water (ENVO_00002149)	Ocean/Sea water/Water	marine_water	AO	Polar - Boreal Polar Province (POLR)	12	Epipelagic	sunlit	0.22	3	picoplankton	499	24541	445	15
PRJNA362945	SRR6656886	SAMN06285031	C[CT]GCGGTAATTCCAGCTC_A[CT]GGTATCT[AG]ATC[AG]TCTT[CT]G	illumina	77.93	-140.16	2013-08-23	NA	marine pelagic biome (ENVO_01000023)	marine layer (ENVO_01000295)	sea water (ENVO_00002149)	surface waters, Arctic	marine_water	AO	Polar - Boreal Polar Province (POLR)	6.16	Epipelagic	sunlit	0.2	3	picoplankton	775	65283	1220	13
PRJEB21950	ERR2044675	SAMEA104176103	CCAGCA[GC]C[CT]GCGGTAATTCC_ACTTTCGTTCTTGAT[CT][AG]A	illumina	82.4375	15.205	2015-04-27	NA	marine pelagic biome (ENVO_01000023)	NA	sea water (ENVO_00002149)	1000048/15/2151	marine_water	AO	Polar - Boreal Polar Province (POLR)	50	Epipelagic	sunlit	0.22	NA	picoplankton +	1027	113451	2125	19
PRJNA383398	SRR5457576	SAMN06766068	C[CT]GCGGTAATTCCAGCTC_A[CT]GGTATCT[AG]ATC[AG]TCTT[CT]G	illumina	76.41	-71.32	2013-08-18	NA	marine pelagic biome (ENVO_01000023)	marine layer (ENVO_01000295)	sea water (ENVO_00002149)	RNA small from surface in the estern side of BB at time T2	marine_water	AO	Polar - Boreal Polar Province (POLR)	2	Surface	sunlit	0.2	3	picoplankton	654	53223	1004	13
PRJEB24314	ERR2236091	SAMEA104457215	C[CT]GCGGTAATTCCAGCTC_A[CT]GGTATCT[AG]ATC[AG]TCTT[CT]G	illumina	71.3798	-70.0712	2015-10-15	NA	marine pelagic biome (ENVO_01000023)	NA	sea water (ENVO_00002149)	Ocean/Sea water/Water	marine_water	AO	Polar - Boreal Polar Province (POLR)	360	Mesopelagic	dark_ocean	0.22	3	picoplankton	1037	29915	567	16
PRJEB24054	ERR2228490	SAMEA104446458	C[CT]GCGGTAATTCCAGCTC_A[CT]GGTATCT[AG]ATC[AG]TCTT[CT]G	illumina	71.88	-165.1	2014-05-24	NA	marine pelagic biome (ENVO_01000023)	surface water layer (ENVO_00010504)	sea water (ENVO_00002149)	marine pelagic biome/microbial feature/planktonic material	marine_water	AO	Polar - Boreal Polar Province (POLR)	10	Epipelagic	sunlit	NA	NA	picoplankton	716	13817	268	10
PRJEB24089	ERR2230498	SAMEA104448293	C[CT]GCGGTAATTCCAGCTC_A[CT]GGTATCT[AG]ATC[AG]TCTT[CT]G	illumina	68.9705	-105.476	1946-08-22	NA	marine pelagic biome (ENVO_01000023)	microbial feature (ENVO_01000007)	sea water (ENVO_00002149)	marine pelagic biome/microbial feature/planktonic material	marine_water	AO	Polar - Boreal Polar Province (POLR)	20	Epipelagic	sunlit	0.2	50	picoplankton +	513	14963	295	10
PRJNA362945	SRR6656877	SAMN06285029	C[CT]GCGGTAATTCCAGCTC_A[CT]GGTATCT[AG]ATC[AG]TCTT[CT]G	illumina	77.52	-147.82	2013-08-22	NA	marine pelagic biome (ENVO_01000023)	marine layer (ENVO_01000295)	sea water (ENVO_00002149)	surface waters, Arctic	marine_water	AO	Polar - Boreal Polar Province (POLR)	6.08	Epipelagic	sunlit	0.2	3	picoplankton	820	74025	1474	15
PRJEB24314	ERR2235994	SAMEA104457118	C[CT]GCGGTAATTCCAGCTC_A[CT]GGTATCT[AG]ATC[AG]TCTT[CT]G	illumina	79.0009	-73.2022	2015-08-06	NA	marine pelagic biome (ENVO_01000023)	NA	sea water (ENVO_00002149)	Ocean/Sea water/Water	marine_water	AO	Polar - Boreal Polar Province (POLR)	10	Epipelagic	sunlit	0.22	3	picoplankton	585	29636	606	17
PRJEB24314	ERR2236095	SAMEA104457219	C[CT]GCGGTAATTCCAGCTC_A[CT]GGTATCT[AG]ATC[AG]TCTT[CT]G	illumina	71.3798	-70.0712	2015-10-15	NA	marine pelagic biome (ENVO_01000023)	NA	sea water (ENVO_00002149)	Ocean/Sea water/Water	marine_water	AO	Polar - Boreal Polar Province (POLR)	6	Epipelagic	sunlit	0.22	3	picoplankton	881	45847	938	13
PRJEB24314	ERR2235983	SAMEA104457107	C[CT]GCGGTAATTCCAGCTC_A[CT]GGTATCT[AG]ATC[AG]TCTT[CT]G	illumina	79.0062	-70.4914	2015-08-05	NA	marine pelagic biome (ENVO_01000023)	NA	sea water (ENVO_00002149)	Ocean/Sea water/Water	marine_water	AO	Polar - Boreal Polar Province (POLR)	126	Epipelagic	sunlit	0.22	3	picoplankton	785	19400	410	16
PRJEB24054	ERR2228448	SAMEA104446416	C[CT]GCGGTAATTCCAGCTC_A[CT]GGTATCT[AG]ATC[AG]TCTT[CT]G	illumina	69.95	-165.02	2014-06-08	NA	marine pelagic biome (ENVO_01000023)	surface water layer (ENVO_00010504)	sea water (ENVO_00002149)	marine pelagic biome/microbial feature/planktonic material	marine_water	AO	Polar - Boreal Polar Province (POLR)	10	Epipelagic	sunlit	NA	NA	picoplankton	600	30592	689	9
PRJEB24314	ERR2235931	SAMEA104457055	C[CT]GCGGTAATTCCAGCTC_A[CT]GGTATCT[AG]ATC[AG]TCTT[CT]G	illumina	80.8004	-67.2972	2015-08-04	NA	marine pelagic biome (ENVO_01000023)	NA	sea water (ENVO_00002149)	Ocean/Sea water/Water	marine_water	AO	Polar - Boreal Polar Province (POLR)	101	Epipelagic	sunlit	0.22	3	picoplankton	1026	17868	410	13
PRJEB9737	ERR10235050	SAMEA4397849	CCAGCA[GC]C[CT]GCGGTAATTCC_ACTTTCGTTCTTGAT[CT][AG]A	illumina	73.3833	-168.133	2013-09-11	NA	marine pelagic biome (ENVO_01000023)	NA	sea water (ENVO_00002149)	NA	marine_water	AO	Polar - Boreal Polar Province (POLR)	5	Surface	sunlit	3	20	picoplankton +	2167	869056	21061	22
PRJEB24054	ERR2228462	SAMEA104446430	C[CT]GCGGTAATTCCAGCTC_A[CT]GGTATCT[AG]ATC[AG]TCTT[CT]G	illumina	70.71	-168.52	2014-06-11	NA	marine pelagic biome (ENVO_01000023)	surface water layer (ENVO_00010504)	sea water (ENVO_00002149)	marine pelagic biome/microbial feature/planktonic material	marine_water	AO	Polar - Boreal Polar Province (POLR)	10	Epipelagic	sunlit	NA	NA	picoplankton	767	16958	419	11
PRJEB24314	ERR2235978	SAMEA104457102	C[CT]GCGGTAATTCCAGCTC_A[CT]GGTATCT[AG]ATC[AG]TCTT[CT]G	illumina	79.0062	-70.4914	2015-08-05	NA	marine pelagic biome (ENVO_01000023)	NA	sea water (ENVO_00002149)	Ocean/Sea water/Water	marine_water	AO	Polar - Boreal Polar Province (POLR)	50	Epipelagic	sunlit	0.22	3	picoplankton	694	30246	766	15
PRJEB24314	ERR2236059	SAMEA104457183	C[CT]GCGGTAATTCCAGCTC_A[CT]GGTATCT[AG]ATC[AG]TCTT[CT]G	illumina	77.3167	-76.0966	2016-08-16	NA	marine pelagic biome (ENVO_01000023)	NA	sea water (ENVO_00002149)	Ocean/Sea water/Water	marine_water	AO	Polar - Boreal Polar Province (POLR)	503	Mesopelagic	dark_ocean	0.22	3	picoplankton	1178	55377	1435	18
PRJEB23005	ERR2172161	SAMEA104347797	CCAGCA[GC]C[CT]GCGGTAATTCC_ACTTTCGTTCTTGAT[CT][AG]A	illumina	81.9255	131.129	2012-09-04	NA	marine biome (ENVO_00000447)	surface water layer (ENVO_00010504)	sea water (ENVO_00002149)	oceanic epipelagic zone biome [01000035]|polar biome [ENVO_01000339]/marine wind mixed layer [01000061]|marine photic zone [00000209]|watersurface[01001191]/sea water [00002149]	marine_water	AO	Polar - Boreal Polar Province (POLR)	1	Surface	sunlit	0.22	NA	picoplankton +	593	62377	1641	9
PRJEB24025	ERR2226619	SAMEA104444764	C[CT]GCGGTAATTCCAGCTC_A[CT]GGTATCT[AG]ATC[AG]TCTT[CT]G	illumina	70.6422	-123.054	2011-10-03	NA	marine pelagic biome (ENVO_01000023)	microbial feature (ENVO_01000007)	sea water (ENVO_00002149)	marine pelagic biome/microbial feature/planktonic material	marine_water	AO	Polar - Boreal Polar Province (POLR)	30	Epipelagic	sunlit	NA	NA	picoplankton	744	49151	1339	14
PRJNA362945	SRR6656878	SAMN06285028	C[CT]GCGGTAATTCCAGCTC_A[CT]GGTATCT[AG]ATC[AG]TCTT[CT]G	illumina	78.87	-149.96	2013-08-21	NA	marine pelagic biome (ENVO_01000023)	marine layer (ENVO_01000295)	sea water (ENVO_00002149)	surface waters, Arctic	marine_water	AO	Polar - Boreal Polar Province (POLR)	5.4	Epipelagic	sunlit	0.2	3	picoplankton	534	35495	977	13
PRJEB24314	ERR2236121	SAMEA104457245	C[CT]GCGGTAATTCCAGCTC_A[CT]GGTATCT[AG]ATC[AG]TCTT[CT]G	illumina	79.9815	-69.7862	2016-08-14	NA	marine pelagic biome (ENVO_01000023)	NA	sea water (ENVO_00002149)	Ocean/Sea water/Water	marine_water	AO	Polar - Boreal Polar Province (POLR)	0	Surface	sunlit	0.22	3	picoplankton	515	45360	1275	14
PRJEB24054	ERR2228466	SAMEA104446434	C[CT]GCGGTAATTCCAGCTC_A[CT]GGTATCT[AG]ATC[AG]TCTT[CT]G	illumina	72.35	-167.82	2014-06-13	NA	marine pelagic biome (ENVO_01000023)	surface water layer (ENVO_00010504)	sea water (ENVO_00002149)	marine pelagic biome/microbial feature/planktonic material	marine_water	AO	Polar - Boreal Polar Province (POLR)	10	Epipelagic	sunlit	NA	NA	picoplankton	641	12480	357	10
PRJNA362945	SRR6656876	SAMN06285030	C[CT]GCGGTAATTCCAGCTC_A[CT]GGTATCT[AG]ATC[AG]TCTT[CT]G	illumina	78.02	-150.11	2013-08-12	NA	marine pelagic biome (ENVO_01000023)	marine layer (ENVO_01000295)	sea water (ENVO_00002149)	surface waters, Arctic	marine_water	AO	Polar - Boreal Polar Province (POLR)	5.62	Epipelagic	sunlit	0.2	3	picoplankton	1122	201537	5961	19
PRJNA383398	SRR5457570	SAMN06766074	C[CT]GCGGTAATTCCAGCTC_A[CT]GGTATCT[AG]ATC[AG]TCTT[CT]G	illumina	76.41	-71.32	2013-08-18	NA	marine pelagic biome (ENVO_01000023)	marine layer (ENVO_01000295)	sea water (ENVO_00002149)	RNA small from 20m depth in the estern side of BB at time T2	marine_water	AO	Polar - Boreal Polar Province (POLR)	20	Epipelagic	sunlit	0.2	3	picoplankton	684	28601	875	12
PRJEB6610	ERR10234100	SAMEA4398094	CCAGCA[GC]C[CT]GCGGTAATTCC_ACTTTCGTTCTTGAT[CT][AG]A	illumina	72.4693	-71.892	2013-10-08	NA	marine pelagic biome (ENVO_01000023)	NA	sea water (ENVO_00002149)	NA	marine_water	AO	Polar - Boreal Polar Province (POLR)	5	Surface	sunlit	0.22	3	picoplankton	1291	376959	12129	16
PRJEB9737	ERR10235060	SAMEA4398349	CCAGCA[GC]C[CT]GCGGTAATTCC_ACTTTCGTTCTTGAT[CT][AG]A	illumina	64.7	-52.996	2013-10-23	NA	marine pelagic biome (ENVO_01000023)	NA	sea water (ENVO_00002149)	NA	marine_water	AO	Polar - Boreal Polar Province (POLR)	351	Mesopelagic	dark_ocean	3	20	picoplankton +	3155	568684	18396	28
PRJEB6610	ERR10234088	SAMEA4397472	CCAGCA[GC]C[CT]GCGGTAATTCC_ACTTTCGTTCTTGAT[CT][AG]A	illumina	74.8023	76.1478	2013-07-18	NA	marine pelagic biome (ENVO_01000023)	NA	sea water (ENVO_00002149)	NA	marine_water	AO	Polar - Boreal Polar Province (POLR)	5	Surface	sunlit	0.22	3	picoplankton	856	412625	13463	14
PRJEB24054	ERR2228496	SAMEA104446464	C[CT]GCGGTAATTCCAGCTC_A[CT]GGTATCT[AG]ATC[AG]TCTT[CT]G	illumina	72.56	-166.41	2014-05-25	NA	marine pelagic biome (ENVO_01000023)	surface water layer (ENVO_00010504)	sea water (ENVO_00002149)	marine pelagic biome/microbial feature/planktonic material	marine_water	AO	Polar - Boreal Polar Province (POLR)	10	Epipelagic	sunlit	NA	NA	picoplankton	734	21064	692	11
PRJEB24054	ERR2228504	SAMEA104446472	C[CT]GCGGTAATTCCAGCTC_A[CT]GGTATCT[AG]ATC[AG]TCTT[CT]G	illumina	72.16	-166.61	2014-05-27	NA	marine pelagic biome (ENVO_01000023)	surface water layer (ENVO_00010504)	sea water (ENVO_00002149)	marine pelagic biome/microbial feature/planktonic material	marine_water	AO	Polar - Boreal Polar Province (POLR)	10	Epipelagic	sunlit	NA	NA	picoplankton	429	26386	869	8
PRJEB21950	ERR2044674	SAMEA104176102	CCAGCA[GC]C[CT]GCGGTAATTCC_ACTTTCGTTCTTGAT[CT][AG]A	illumina	82.4375	15.205	2015-04-27	NA	marine pelagic biome (ENVO_01000023)	NA	sea water (ENVO_00002149)	1000048/15/2151	marine_water	AO	Polar - Boreal Polar Province (POLR)	5	Surface	sunlit	0.22	NA	picoplankton +	1129	168781	5740	19
PRJEB6610	ERR10234099	SAMEA4398150	CCAGCA[GC]C[CT]GCGGTAATTCC_ACTTTCGTTCTTGAT[CT][AG]A	illumina	72.4456	-71.8814	2013-10-08	NA	marine pelagic biome (ENVO_01000023)	NA	sea water (ENVO_00002149)	NA	marine_water	AO	Polar - Boreal Polar Province (POLR)	491	Mesopelagic	dark_ocean	0.22	3	picoplankton	1976	415712	14153	26
PRJEB24054	ERR2228510	SAMEA104446478	C[CT]GCGGTAATTCCAGCTC_A[CT]GGTATCT[AG]ATC[AG]TCTT[CT]G	illumina	72.85	-163.12	2014-05-29	NA	marine pelagic biome (ENVO_01000023)	surface water layer (ENVO_00010504)	sea water (ENVO_00002149)	marine pelagic biome/microbial feature/planktonic material	marine_water	AO	Polar - Boreal Polar Province (POLR)	10	Epipelagic	sunlit	5	NA	picoplankton +	784	13130	448	13
PRJEB21950	ERR2044678	SAMEA104176106	CCAGCA[GC]C[CT]GCGGTAATTCC_ACTTTCGTTCTTGAT[CT][AG]A	illumina	80.7153	7.98556	2015-07-16	NA	marine pelagic biome (ENVO_01000023)	NA	sea water (ENVO_00002149)	1000048/15/2151	marine_water	AO	Polar - Boreal Polar Province (POLR)	20	Epipelagic	sunlit	0.22	NA	picoplankton +	1092	194854	6696	20
PRJEB24314	ERR2235938	SAMEA104457062	C[CT]GCGGTAATTCCAGCTC_A[CT]GGTATCT[AG]ATC[AG]TCTT[CT]G	illumina	79.998	-69.7569	2015-08-04	NA	marine pelagic biome (ENVO_01000023)	NA	sea water (ENVO_00002149)	Ocean/Sea water/Water	marine_water	AO	Polar - Boreal Polar Province (POLR)	30	Epipelagic	sunlit	0.22	3	picoplankton	495	22818	789	14
PRJEB24314	ERR2236038	SAMEA104457162	C[CT]GCGGTAATTCCAGCTC_A[CT]GGTATCT[AG]ATC[AG]TCTT[CT]G	illumina	77.3228	-75.7026	2015-08-06	NA	marine pelagic biome (ENVO_01000023)	NA	sea water (ENVO_00002149)	Ocean/Sea water/Water	marine_water	AO	Polar - Boreal Polar Province (POLR)	101	Epipelagic	sunlit	0.22	3	picoplankton	681	34462	1213	15
PRJEB24314	ERR2236128	SAMEA104457252	C[CT]GCGGTAATTCCAGCTC_A[CT]GGTATCT[AG]ATC[AG]TCTT[CT]G	illumina	79.9815	-69.7862	2016-08-14	NA	marine pelagic biome (ENVO_01000023)	NA	sea water (ENVO_00002149)	Ocean/Sea water/Water	marine_water	AO	Polar - Boreal Polar Province (POLR)	23	Epipelagic	sunlit	0.22	3	picoplankton	683	48778	1789	18
PRJEB6610	ERR10234094	SAMEA4397903	CCAGCA[GC]C[CT]GCGGTAATTCC_ACTTTCGTTCTTGAT[CT][AG]A	illumina	73.3275	-168.814	2013-09-12	NA	marine pelagic biome (ENVO_01000023)	NA	sea water (ENVO_00002149)	NA	marine_water	AO	Polar - Boreal Polar Province (POLR)	35	Epipelagic	sunlit	0.22	3	picoplankton	1230	337259	12749	23
PRJEB23005	ERR2172238	SAMEA104347798	CCAGCA[GC]C[CT]GCGGTAATTCC_ACTTTCGTTCTTGAT[CT][AG]A	illumina	88.8277	58.8635	2012-09-22	NA	marine biome (ENVO_00000447)	surface water layer (ENVO_00010504)	sea water (ENVO_00002149)	oceanic epipelagic zone biome [01000035]|polar biome [ENVO_01000339]/marine wind mixed layer [01000061]|marine photic zone [00000209]|watersurface[01001191]/sea water [00002149]	marine_water	AO	Polar - Boreal Polar Province (POLR)	1	Surface	sunlit	0.22	NA	picoplankton +	600	49164	1984	9
PRJEB21950	ERR2044671	SAMEA104176099	CCAGCA[GC]C[CT]GCGGTAATTCC_ACTTTCGTTCTTGAT[CT][AG]A	illumina	83.1672	22.2939	2015-03-09	NA	marine pelagic biome (ENVO_01000023)	NA	sea water (ENVO_00002149)	1000048/15/2151	marine_water	AO	Polar - Boreal Polar Province (POLR)	5	Surface	sunlit	0.22	NA	picoplankton +	1033	110947	4876	22
PRJEB24314	ERR2236099	SAMEA104457223	C[CT]GCGGTAATTCCAGCTC_A[CT]GGTATCT[AG]ATC[AG]TCTT[CT]G	illumina	71.3123	-127.581	2015-10-20	NA	marine pelagic biome (ENVO_01000023)	NA	sea water (ENVO_00002149)	Ocean/Sea water/Water	marine_water	AO	Polar - Boreal Polar Province (POLR)	369	Mesopelagic	dark_ocean	0.22	3	picoplankton	839	18755	829	17
PRJEB23005	ERR2172237	SAMEA104347796	CCAGCA[GC]C[CT]GCGGTAATTCC_ACTTTCGTTCTTGAT[CT][AG]A	illumina	82.8825	130.13	2012-08-25	NA	marine biome (ENVO_00000447)	surface water layer (ENVO_00010504)	sea water (ENVO_00002149)	oceanic epipelagic zone biome [01000035]|polar biome [ENVO_01000339]/marine wind mixed layer [01000061]|marine photic zone [00000209]|watersurface[01001191]/sea water [00002149]	marine_water	AO	Polar - Boreal Polar Province (POLR)	1	Surface	sunlit	0.22	NA	picoplankton +	447	43870	1955	10
PRJEB24074	ERR2230202	SAMEA104447971	C[CT]GCGGTAATTCCAGCTC_A[CT]GGTATCT[AG]ATC[AG]TCTT[CT]G	illumina	55.3879	-77.9921	2017-07-07	NA	marine pelagic biome (ENVO_01000023)	microbial feature (ENVO_01000007)	sea water (ENVO_00002149)	marine pelagic biome/microbial feature/planktonic material	marine_water	AO	Polar - Boreal Polar Province (POLR)	32	Epipelagic	sunlit	0.2	50	picoplankton +	752	20916	933	14
PRJEB24089	ERR2230463	SAMEA104448258	C[CT]GCGGTAATTCCAGCTC_A[CT]GGTATCT[AG]ATC[AG]TCTT[CT]G	illumina	68.9708	-105.466	2014-12-08	NA	marine pelagic biome (ENVO_01000023)	microbial feature (ENVO_01000007)	sea water (ENVO_00002149)	marine pelagic biome/microbial feature/planktonic material	marine_water	AO	Polar - Boreal Polar Province (POLR)	10	Epipelagic	sunlit	0.2	50	picoplankton +	401	11990	541	14
PRJEB6610	ERR10234096	SAMEA4398067	CCAGCA[GC]C[CT]GCGGTAATTCC_ACTTTCGTTCTTGAT[CT][AG]A	illumina	74.3386	-85.6208	2013-09-30	NA	marine pelagic biome (ENVO_01000023)	NA	sea water (ENVO_00002149)	NA	marine_water	AO	Polar - Boreal Polar Province (POLR)	36	Epipelagic	sunlit	0.22	3	picoplankton	1650	468523	21431	26
PRJEB24054	ERR2228456	SAMEA104446424	C[CT]GCGGTAATTCCAGCTC_A[CT]GGTATCT[AG]ATC[AG]TCTT[CT]G	illumina	69.85	-168.71	2014-06-09	NA	marine pelagic biome (ENVO_01000023)	surface water layer (ENVO_00010504)	sea water (ENVO_00002149)	marine pelagic biome/microbial feature/planktonic material	marine_water	AO	Polar - Boreal Polar Province (POLR)	10	Epipelagic	sunlit	NA	NA	picoplankton	609	14060	665	12
PRJEB24314	ERR2236030	SAMEA104457154	C[CT]GCGGTAATTCCAGCTC_A[CT]GGTATCT[AG]ATC[AG]TCTT[CT]G	illumina	77.3228	-75.7026	2015-08-06	NA	marine pelagic biome (ENVO_01000023)	NA	sea water (ENVO_00002149)	Ocean/Sea water/Water	marine_water	AO	Polar - Boreal Polar Province (POLR)	40	Epipelagic	sunlit	0.22	3	picoplankton	513	30324	1436	14
PRJEB6610	ERR10234097	SAMEA4397983	CCAGCA[GC]C[CT]GCGGTAATTCC_ACTTTCGTTCTTGAT[CT][AG]A	illumina	74.305	-85.6552	2013-09-29	NA	marine pelagic biome (ENVO_01000023)	NA	sea water (ENVO_00002149)	NA	marine_water	AO	Polar - Boreal Polar Province (POLR)	441	Mesopelagic	dark_ocean	0.22	3	picoplankton	2082	413159	19702	27
PRJEB9737	ERR4223613	SAMEA4398249	CCAGCA[GC]C[CT]GCGGTAATTCC_ACTTTCGTTCTTGAT[CT][AG]A	illumina	69.1136	-51.5086	2013-10-20	NA	marine pelagic biome (ENVO_01000023)	NA	sea water (ENVO_00002149)	NA	marine_water	AO	Polar - Boreal Polar Province (POLR)	5	Surface	sunlit	0.8	>0.8	picoplankton +	1564	211859	10565	20
PRJEB24054	ERR2228498	SAMEA104446466	C[CT]GCGGTAATTCCAGCTC_A[CT]GGTATCT[AG]ATC[AG]TCTT[CT]G	illumina	72.44	-168.29	2014-05-26	NA	marine pelagic biome (ENVO_01000023)	surface water layer (ENVO_00010504)	sea water (ENVO_00002149)	marine pelagic biome/microbial feature/planktonic material	marine_water	AO	Polar - Boreal Polar Province (POLR)	10	Epipelagic	sunlit	NA	NA	picoplankton	801	17092	858	11
PRJEB24089	ERR2230502	SAMEA104448297	C[CT]GCGGTAATTCCAGCTC_A[CT]GGTATCT[AG]ATC[AG]TCTT[CT]G	illumina	68.9705	-105.476	1946-08-22	NA	marine pelagic biome (ENVO_01000023)	microbial feature (ENVO_01000007)	sea water (ENVO_00002149)	marine pelagic biome/microbial feature/planktonic material	marine_water	AO	Polar - Boreal Polar Province (POLR)	64	Epipelagic	sunlit	0.2	50	picoplankton +	453	13413	683	10
PRJEB24314	ERR2236087	SAMEA104457211	C[CT]GCGGTAATTCCAGCTC_A[CT]GGTATCT[AG]ATC[AG]TCTT[CT]G	illumina	71.3798	-70.0712	2015-10-15	NA	marine pelagic biome (ENVO_01000023)	NA	sea water (ENVO_00002149)	Ocean/Sea water/Water	marine_water	AO	Polar - Boreal Polar Province (POLR)	25	Epipelagic	sunlit	0.22	3	picoplankton	1034	52381	2724	16
PRJEB6610	ERR10234102	SAMEA4398176	CCAGCA[GC]C[CT]GCGGTAATTCC_ACTTTCGTTCTTGAT[CT][AG]A	illumina	70.9574	-53.5989	2013-10-12	NA	marine pelagic biome (ENVO_01000023)	NA	sea water (ENVO_00002149)	NA	marine_water	AO	Polar - Boreal Polar Province (POLR)	5	Surface	sunlit	0.22	3	picoplankton	1523	534737	29481	23
PRJEB24314	ERR2235990	SAMEA104457114	C[CT]GCGGTAATTCCAGCTC_A[CT]GGTATCT[AG]ATC[AG]TCTT[CT]G	illumina	79.0009	-73.2022	2015-08-06	NA	marine pelagic biome (ENVO_01000023)	NA	sea water (ENVO_00002149)	Ocean/Sea water/Water	marine_water	AO	Polar - Boreal Polar Province (POLR)	1	Surface	sunlit	0.22	3	picoplankton	445	21762	1246	20
PRJEB24314	ERR2236026	SAMEA104457150	C[CT]GCGGTAATTCCAGCTC_A[CT]GGTATCT[AG]ATC[AG]TCTT[CT]G	illumina	77.3228	-75.7026	2015-08-06	NA	marine pelagic biome (ENVO_01000023)	NA	sea water (ENVO_00002149)	Ocean/Sea water/Water	marine_water	AO	Polar - Boreal Polar Province (POLR)	20	Epipelagic	sunlit	0.22	3	picoplankton	540	31130	1880	15
PRJEB24054	ERR2228452	SAMEA104446420	C[CT]GCGGTAATTCCAGCTC_A[CT]GGTATCT[AG]ATC[AG]TCTT[CT]G	illumina	69.95	-167	2014-06-09	NA	marine pelagic biome (ENVO_01000023)	surface water layer (ENVO_00010504)	sea water (ENVO_00002149)	marine pelagic biome/microbial feature/planktonic material	marine_water	AO	Polar - Boreal Polar Province (POLR)	10	Epipelagic	sunlit	NA	NA	picoplankton	535	12165	789	12
PRJNA383398	SRR5457588	SAMN06766056	C[CT]GCGGTAATTCCAGCTC_A[CT]GGTATCT[AG]ATC[AG]TCTT[CT]G	illumina	76.45	-77.49	2013-08-15	NA	marine pelagic biome (ENVO_01000023)	marine layer (ENVO_01000295)	sea water (ENVO_00002149)	DNA small from 20m depth in the western side of BB at time T1	marine_water	AO	Polar - Boreal Polar Province (POLR)	20	Epipelagic	sunlit	0.2	3	picoplankton	681	47925	3118	14
PRJEB6610	ERR10234101	SAMEA4398219	CCAGCA[GC]C[CT]GCGGTAATTCC_ACTTTCGTTCTTGAT[CT][AG]A	illumina	70.9433	-53.5127	2013-10-12	NA	marine pelagic biome (ENVO_01000023)	NA	sea water (ENVO_00002149)	NA	marine_water	AO	Polar - Boreal Polar Province (POLR)	411	Mesopelagic	dark_ocean	0.22	3	picoplankton	2140	307215	20152	24
PRJEB6610	ERR10234098	SAMEA4398009	CCAGCA[GC]C[CT]GCGGTAATTCC_ACTTTCGTTCTTGAT[CT][AG]A	illumina	74.2987	-85.7806	2013-09-30	NA	marine pelagic biome (ENVO_01000023)	NA	sea water (ENVO_00002149)	NA	marine_water	AO	Polar - Boreal Polar Province (POLR)	5	Surface	sunlit	0.22	3	picoplankton	1294	480763	33329	25
PRJNA383398	SRR5457574	SAMN06766070	C[CT]GCGGTAATTCCAGCTC_A[CT]GGTATCT[AG]ATC[AG]TCTT[CT]G	illumina	76.46	-71.43	2013-08-18	NA	marine pelagic biome (ENVO_01000023)	marine layer (ENVO_01000295)	sea water (ENVO_00002149)	RNA small from 20m depth in the estern side of BB at time T1	marine_water	AO	Polar - Boreal Polar Province (POLR)	20	Epipelagic	sunlit	0.2	3	picoplankton	718	42752	3130	16
PRJEB24089	ERR2230467	SAMEA104448262	C[CT]GCGGTAATTCCAGCTC_A[CT]GGTATCT[AG]ATC[AG]TCTT[CT]G	illumina	68.9708	-105.466	2014-12-08	NA	marine pelagic biome (ENVO_01000023)	microbial feature (ENVO_01000007)	sea water (ENVO_00002149)	marine pelagic biome/microbial feature/planktonic material	marine_water	AO	Polar - Boreal Polar Province (POLR)	20	Epipelagic	sunlit	0.2	50	picoplankton +	511	17354	1279	16
PRJEB24314	ERR2236068	SAMEA104457192	C[CT]GCGGTAATTCCAGCTC_A[CT]GGTATCT[AG]ATC[AG]TCTT[CT]G	illumina	78.3007	-74.5327	2016-08-15	NA	marine pelagic biome (ENVO_01000023)	NA	sea water (ENVO_00002149)	Ocean/Sea water/Water	marine_water	AO	Polar - Boreal Polar Province (POLR)	591	Mesopelagic	dark_ocean	3	50	picoplankton +	648	69037	5089	19
PRJEB6610	ERR10234089	SAMEA4397516	CCAGCA[GC]C[CT]GCGGTAATTCC_ACTTTCGTTCTTGAT[CT][AG]A	illumina	74.8283	76.2096	2013-07-18	NA	marine pelagic biome (ENVO_01000023)	NA	sea water (ENVO_00002149)	NA	marine_water	AO	Polar - Boreal Polar Province (POLR)	30	Epipelagic	sunlit	0.22	3	picoplankton	1377	353113	30260	24
PRJEB24089	ERR2230475	SAMEA104448270	C[CT]GCGGTAATTCCAGCTC_A[CT]GGTATCT[AG]ATC[AG]TCTT[CT]G	illumina	68.9708	-105.466	2014-12-08	NA	marine pelagic biome (ENVO_01000023)	microbial feature (ENVO_01000007)	sea water (ENVO_00002149)	marine pelagic biome/microbial feature/planktonic material	marine_water	AO	Polar - Boreal Polar Province (POLR)	40	Epipelagic	sunlit	0.2	50	picoplankton +	514	14768	1268	16
PRJEB24089	ERR2230479	SAMEA104448274	C[CT]GCGGTAATTCCAGCTC_A[CT]GGTATCT[AG]ATC[AG]TCTT[CT]G	illumina	68.9708	-105.466	2014-12-08	NA	marine pelagic biome (ENVO_01000023)	microbial feature (ENVO_01000007)	sea water (ENVO_00002149)	marine pelagic biome/microbial feature/planktonic material	marine_water	AO	Polar - Boreal Polar Province (POLR)	50	Epipelagic	sunlit	0.2	50	picoplankton +	681	24437	2176	16
PRJEB24089	ERR2230483	SAMEA104448278	C[CT]GCGGTAATTCCAGCTC_A[CT]GGTATCT[AG]ATC[AG]TCTT[CT]G	illumina	68.9708	-105.466	2014-12-08	NA	marine pelagic biome (ENVO_01000023)	microbial feature (ENVO_01000007)	sea water (ENVO_00002149)	marine pelagic biome/microbial feature/planktonic material	marine_water	AO	Polar - Boreal Polar Province (POLR)	60	Epipelagic	sunlit	0.2	50	picoplankton +	504	14827	1346	15
PRJEB24314	ERR2236053	SAMEA104457177	C[CT]GCGGTAATTCCAGCTC_A[CT]GGTATCT[AG]ATC[AG]TCTT[CT]G	illumina	77.3167	-76.0966	2016-08-16	NA	marine pelagic biome (ENVO_01000023)	NA	sea water (ENVO_00002149)	Ocean/Sea water/Water	marine_water	AO	Polar - Boreal Polar Province (POLR)	0	Surface	sunlit	0.22	3	picoplankton	615	42085	4120	19
PRJEB24314	ERR2236034	SAMEA104457158	C[CT]GCGGTAATTCCAGCTC_A[CT]GGTATCT[AG]ATC[AG]TCTT[CT]G	illumina	77.3228	-75.7026	2015-08-06	NA	marine pelagic biome (ENVO_01000023)	NA	sea water (ENVO_00002149)	Ocean/Sea water/Water	marine_water	AO	Polar - Boreal Polar Province (POLR)	71	Epipelagic	sunlit	0.22	3	picoplankton	646	31731	3244	18
PRJEB24314	ERR2236081	SAMEA104457205	C[CT]GCGGTAATTCCAGCTC_A[CT]GGTATCT[AG]ATC[AG]TCTT[CT]G	illumina	79.5542	-70.514	2016-08-14	NA	marine pelagic biome (ENVO_01000023)	NA	sea water (ENVO_00002149)	Ocean/Sea water/Water	marine_water	AO	Polar - Boreal Polar Province (POLR)	28	Epipelagic	sunlit	0.22	3	picoplankton	639	40772	4323	18
PRJEB24089	ERR2230471	SAMEA104448266	C[CT]GCGGTAATTCCAGCTC_A[CT]GGTATCT[AG]ATC[AG]TCTT[CT]G	illumina	68.9708	-105.466	2014-12-08	NA	marine pelagic biome (ENVO_01000023)	microbial feature (ENVO_01000007)	sea water (ENVO_00002149)	marine pelagic biome/microbial feature/planktonic material	marine_water	AO	Polar - Boreal Polar Province (POLR)	32	Epipelagic	sunlit	0.2	50	picoplankton +	482	15662	1661	19
PRJEB21950	ERR2044672	SAMEA104176100	CCAGCA[GC]C[CT]GCGGTAATTCC_ACTTTCGTTCTTGAT[CT][AG]A	illumina	83.1672	22.2939	2015-03-09	NA	marine pelagic biome (ENVO_01000023)	NA	sea water (ENVO_00002149)	1000048/15/2151	marine_water	AO	Polar - Boreal Polar Province (POLR)	50	Epipelagic	sunlit	0.22	NA	picoplankton +	998	150826	16020	23
PRJEB24314	ERR2236065	SAMEA104457189	C[CT]GCGGTAATTCCAGCTC_A[CT]GGTATCT[AG]ATC[AG]TCTT[CT]G	illumina	78.3007	-74.5327	2016-08-15	NA	marine pelagic biome (ENVO_01000023)	NA	sea water (ENVO_00002149)	Ocean/Sea water/Water	marine_water	AO	Polar - Boreal Polar Province (POLR)	27	Epipelagic	sunlit	0.22	3	picoplankton	587	43028	4640	17
PRJEB24314	ERR2235950	SAMEA104457074	C[CT]GCGGTAATTCCAGCTC_A[CT]GGTATCT[AG]ATC[AG]TCTT[CT]G	illumina	79.3501	-71.8651	2015-08-05	NA	marine pelagic biome (ENVO_01000023)	NA	sea water (ENVO_00002149)	Ocean/Sea water/Water	marine_water	AO	Polar - Boreal Polar Province (POLR)	1	Surface	sunlit	0.22	3	picoplankton	468	23479	2562	20
PRJEB24314	ERR2235970	SAMEA104457094	C[CT]GCGGTAATTCCAGCTC_A[CT]GGTATCT[AG]ATC[AG]TCTT[CT]G	illumina	79.0062	-70.4914	2015-08-05	NA	marine pelagic biome (ENVO_01000023)	NA	sea water (ENVO_00002149)	Ocean/Sea water/Water	marine_water	AO	Polar - Boreal Polar Province (POLR)	1	Surface	sunlit	0.22	3	picoplankton	550	26120	2859	20
PRJEB24089	ERR2230486	SAMEA104448281	C[CT]GCGGTAATTCCAGCTC_A[CT]GGTATCT[AG]ATC[AG]TCTT[CT]G	illumina	68.9708	-105.466	2014-12-08	NA	marine pelagic biome (ENVO_01000023)	microbial feature (ENVO_01000007)	sea water (ENVO_00002149)	marine pelagic biome/microbial feature/planktonic material	marine_water	AO	Polar - Boreal Polar Province (POLR)	70	Epipelagic	sunlit	0.2	50	picoplankton +	484	11330	1437	17
PRJEB6610	ERR10234087	SAMEA4397426	CCAGCA[GC]C[CT]GCGGTAATTCC_ACTTTCGTTCTTGAT[CT][AG]A	illumina	77.1604	73.2057	2013-07-15	NA	marine pelagic biome (ENVO_01000023)	NA	sea water (ENVO_00002149)	NA	marine_water	AO	Polar - Boreal Polar Province (POLR)	5	Surface	sunlit	0.22	3	picoplankton	726	366955	61547	17
PRJEB24314	ERR2236061	SAMEA104457185	C[CT]GCGGTAATTCCAGCTC_A[CT]GGTATCT[AG]ATC[AG]TCTT[CT]G	illumina	78.3007	-74.5327	2016-08-15	NA	marine pelagic biome (ENVO_01000023)	NA	sea water (ENVO_00002149)	Ocean/Sea water/Water	marine_water	AO	Polar - Boreal Polar Province (POLR)	0	Surface	sunlit	0.22	3	picoplankton	573	32374	5983	20
PRJEB24314	ERR2236073	SAMEA104457197	C[CT]GCGGTAATTCCAGCTC_A[CT]GGTATCT[AG]ATC[AG]TCTT[CT]G	illumina	79.5542	-70.514	2016-08-14	NA	marine pelagic biome (ENVO_01000023)	NA	sea water (ENVO_00002149)	Ocean/Sea water/Water	marine_water	AO	Polar - Boreal Polar Province (POLR)	0	Surface	sunlit	0.22	3	picoplankton	605	45223	8603	21
PRJEB24314	ERR2236101	SAMEA104457225	C[CT]GCGGTAATTCCAGCTC_A[CT]GGTATCT[AG]ATC[AG]TCTT[CT]G	illumina	71.3123	-127.581	2015-10-20	NA	marine pelagic biome (ENVO_01000023)	NA	sea water (ENVO_00002149)	Ocean/Sea water/Water	marine_water	AO	Polar - Boreal Polar Province (POLR)	40	Epipelagic	sunlit	0.22	3	picoplankton	660	48771	11033	16
PRJEB24314	ERR2236056	SAMEA104457180	C[CT]GCGGTAATTCCAGCTC_A[CT]GGTATCT[AG]ATC[AG]TCTT[CT]G	illumina	77.3167	-76.0966	2016-08-16	NA	marine pelagic biome (ENVO_01000023)	NA	sea water (ENVO_00002149)	Ocean/Sea water/Water	marine_water	AO	Polar - Boreal Polar Province (POLR)	22	Epipelagic	sunlit	0.22	3	picoplankton	686	40689	9685	21
PRJEB24314	ERR2236105	SAMEA104457229	C[CT]GCGGTAATTCCAGCTC_A[CT]GGTATCT[AG]ATC[AG]TCTT[CT]G	illumina	71.3123	-127.581	2015-10-20	NA	marine pelagic biome (ENVO_01000023)	NA	sea water (ENVO_00002149)	Ocean/Sea water/Water	marine_water	AO	Polar - Boreal Polar Province (POLR)	5	Surface	sunlit	0.22	3	picoplankton	491	52583	17153	14
PRJEB23641	ERR2212190	SAMEA104414547	CCAGCA[GC]C[CT]GCGGTAATTCC_ACTTTCGTTCTTGAT[CT][AG]A	illumina	62.1385	5.32707	2015-06-15	NA	marine benthic biome (ENVO_01000024)	NA	marine sediment (ENVO_03000033)	marine sediment	marine_sediment	NAO	Coastal - NE Atlantic Shelves Province	85	not_applicable	not_applicable	0.22	NA	not_applicable	842	53175	4	1
PRJEB24876	ERR2287530	SAMEA104571298	GGCAAGTCTGGTGCCAG_ACGGTATCT[AG]ATC[AG]TCTTCG	illumina	59.8607	10.6984	2013-09-15	NA	marine biome (ENVO_00000447)	NA	sediment (ENVO_00002007)	Marine/Fjord/Sediment	marine_sediment	NAO	Coastal - NE Atlantic Shelves Province	NA	not_applicable	not_applicable	NA	NA	not_applicable	3702	529155	9	4
PRJEB24876	ERR2287529	SAMEA104571297	GGCAAGTCTGGTGCCAG_ACGGTATCT[AG]ATC[AG]TCTTCG	illumina	59.8228	10.7169	2013-09-15	NA	marine biome (ENVO_00000447)	NA	sediment (ENVO_00002007)	Marine/Fjord/Sediment	marine_sediment	NAO	Coastal - NE Atlantic Shelves Province	NA	not_applicable	not_applicable	NA	NA	not_applicable	5841	618417	6	3
PRJEB24158	ERR2286750	SAMEA104570379	GGCAAGTCTGGTGCCAG_ACGGTATCT[AG]ATC[AG]TCTTCG	illumina	59.7017	10.5233	2013-08-15	NA	marine biome (ENVO_00000447)	NA	sediment (ENVO_00002007)	Marine/Fjord/Sediments	marine_sediment	NAO	Coastal - NE Atlantic Shelves Province	NA	not_applicable	not_applicable	NA	NA	not_applicable	9991	468407	10	5
PRJEB24158	ERR2286746	SAMEA104570375	GGCAAGTCTGGTGCCAG_ACGGTATCT[AG]ATC[AG]TCTTCG	illumina	59.6757	10.579	2013-08-15	NA	marine biome (ENVO_00000447)	NA	sediment (ENVO_00002007)	Marine/Fjord/Sediments	marine_sediment	NAO	Coastal - NE Atlantic Shelves Province	NA	not_applicable	not_applicable	NA	NA	not_applicable	6650	847297	9	4
PRJEB55152	ERR10028097	SAMEA110460874	CCAGCA[GC]C[CT]GCGGTAATTCC_ACTTTCGTTCTTGAT[CT][AG]A	illumina	59.2667	10.7167	2009-09-22	NA	marine neritic benthic zone biome (ENVO_01000025)	shallow marine sediment (ENVO_01000043)	marine sediment (ENVO_03000033)	NA	marine_sediment	NAO	Coastal - NE Atlantic Shelves Province	103	not_applicable	not_applicable	NA	NA	not_applicable	7195	396105	5	2
PRJEB55152	ERR10028091	SAMEA110460868	CCAGCA[GC]C[CT]GCGGTAATTCC_ACTTTCGTTCTTGAT[CT][AG]A	illumina	40.8	14.25	2009-10-13	NA	marine neritic benthic zone biome (ENVO_01000025)	shallow marine sediment (ENVO_01000043)	marine sediment (ENVO_03000033)	NA	marine_sediment	NAO	Westerlies - Mediterranean Sea, Black Sea Province	78	not_applicable	not_applicable	NA	NA	not_applicable	5896	397297	4	2
PRJNA326482	SRR3735300	SAMN05331352	CCAGCA[GC]C[CT]GCGGTAATTCC_ACTTTCGTTCTTGAT[CT][AG]A	illumina	10.617	-65.167	2014-11-15	NA	marine pelagic biome (ENVO_01000023)	marine layer (ENVO_01000295)	sea water (ENVO_00002149)	seawater	marine_water	NAO	Coastal - Guianas Coastal Province	900	Mesopelagic	dark_ocean	0.2	2.7	picoplankton	739	357158	0	0
PRJNA326482	SRR3735296	SAMN05331348	CCAGCA[GC]C[CT]GCGGTAATTCC_ACTTTCGTTCTTGAT[CT][AG]A	illumina	10.617	-65.167	2014-11-15	NA	marine pelagic biome (ENVO_01000023)	marine layer (ENVO_01000295)	sea water (ENVO_00002149)	seawater	marine_water	NAO	Coastal - Guianas Coastal Province	247	Mesopelagic	dark_ocean	0.2	2.7	picoplankton	615	181636	0	0
PRJEB23771	ERR2220241	SAMEA104422580	CCAGCA[GC]C[CT]GCGGTAATTCC_ACTTTCGTTCTTGAT[CT][AG]A	illumina	26.911	-32.8365	2011-07-05	NA	marine pelagic biome (ENVO_01000023)	marine pelagic zone (ENVO_00000208)	sea water (ENVO_00002149)	marine biome/open ocean/water	marine_water	NAO	Westerlies - N. Atlantic Subtropical Gyral Province (East) (STGE)	4000	Bathypelagic	dark_ocean	0.22	3	picoplankton	54	44577	0	0
PRJEB23771	ERR2220165	SAMEA104422505	CCAGCA[GC]C[CT]GCGGTAATTCC_ACTTTCGTTCTTGAT[CT][AG]A	illumina	-4.77867	-28.1687	2011-01-03	NA	marine pelagic biome (ENVO_01000023)	marine pelagic zone (ENVO_00000208)	sea water (ENVO_00002149)	marine biome/open ocean/water	marine_water	SAO	Trades - Western Tropical Atlantic Province	4000	Bathypelagic	dark_ocean	0.22	3	picoplankton	550	225595	0	0
PRJEB84566	ERR2112714	SAMEA104228693	CCAGCA[GC]C[CT]GCGGTAATTCC_ACTTTCGTTCTTGAT[CT][AG]A	illumina	34.73	13.19	2009-11-18	NA	marine biome (ENVO_00000447)	NA	sea water (ENVO_00002149)	Marine biome/Oligotrophic environment/Sea water	marine_water	NAO	Westerlies - Mediterranean Sea, Black Sea Province	262	Mesopelagic	dark_ocean	0.45	2.7	picoplankton +	640	46448	0	0
PRJEB84566	ERR2112705	SAMEA104228684	CCAGCA[GC]C[CT]GCGGTAATTCC_ACTTTCGTTCTTGAT[CT][AG]A	illumina	35.07	12.91	2008-06-14	NA	marine biome (ENVO_00000447)	NA	sea water (ENVO_00002149)	Marine biome/Oligotrophic environment/Sea water	marine_water	NAO	Westerlies - Mediterranean Sea, Black Sea Province	1	Surface	sunlit	0.45	2.7	picoplankton +	188	20703	0	0
PRJEB6610	ERR10234893	SAMEA2657101	CCAGCA[GC]C[CT]GCGGTAATTCC_ACTTTCGTTCTTGAT[CT][AG]A	illumina	-21.092	-35.417	2010-10-16	NA	marine pelagic biome (ENVO_01000023)	NA	sea water (ENVO_00002149)	NA	marine_water	SAO	Trades - South Atlantic Gyral Province (SATG)	150	Epipelagic	sunlit	5	20	picoplankton +	3010	535656	0	0
PRJEB6610	ERR10234892	SAMEA2657095	CCAGCA[GC]C[CT]GCGGTAATTCC_ACTTTCGTTCTTGAT[CT][AG]A	illumina	-20.9724	-35.2724	2010-10-16	NA	marine pelagic biome (ENVO_01000023)	NA	sea water (ENVO_00002149)	NA	marine_water	SAO	Trades - South Atlantic Gyral Province (SATG)	5	Surface	sunlit	5	20	picoplankton +	2213	549632	0	0
PRJNA377956	SRR5313412	SAMN06477934	CCAGCA[GC]C[CT]GCGGTAATTCC_ACTTTCGTTCTTGAT[CT][AG]ATGA	illumina	-27.394	-47.816	2013-11-18	NA	marine pelagic biome (ENVO_01000023)	marine photic zone (ENVO_00000209)	sea water (ENVO_00002149)	Nanophytoplankton	marine_water	SAO	Coastal - Brazil Current Coastal Province	50	Epipelagic	sunlit	5	NA	picoplankton +	87	105306	0	0
PRJNA377956	SRR5313410	SAMN06477936	CCAGCA[GC]C[CT]GCGGTAATTCC_ACTTTCGTTCTTGAT[CT][AG]ATGA	illumina	-27.586	-47.387	2013-11-18	NA	marine pelagic biome (ENVO_01000023)	marine photic zone (ENVO_00000209)	sea water (ENVO_00002149)	Nanophytoplankton	marine_water	SAO	Coastal - Brazil Current Coastal Province	5	Surface	sunlit	5	NA	picoplankton +	77	38180	0	0
PRJNA377956	SRR5313408	SAMN06477938	CCAGCA[GC]C[CT]GCGGTAATTCC_ACTTTCGTTCTTGAT[CT][AG]ATGA	illumina	-27.586	-47.387	2013-11-18	NA	marine pelagic biome (ENVO_01000023)	marine photic zone (ENVO_00000209)	sea water (ENVO_00002149)	Nanophytoplankton	marine_water	SAO	Coastal - Brazil Current Coastal Province	50	Epipelagic	sunlit	5	NA	picoplankton +	103	89456	0	0
PRJNA377956	SRR5313406	SAMN06477940	CCAGCA[GC]C[CT]GCGGTAATTCC_ACTTTCGTTCTTGAT[CT][AG]ATGA	illumina	-27.586	-47.387	2013-11-18	NA	marine pelagic biome (ENVO_01000023)	marine photic zone (ENVO_00000209)	sea water (ENVO_00002149)	Nanophytoplankton	marine_water	SAO	Coastal - Brazil Current Coastal Province	85	Epipelagic	sunlit	5	NA	picoplankton +	56	80306	0	0
PRJNA377956	SRR5313401	SAMN06477945	CCAGCA[GC]C[CT]GCGGTAATTCC_ACTTTCGTTCTTGAT[CT][AG]ATGA	illumina	-27.785	-46.962	2013-11-18	NA	marine pelagic biome (ENVO_01000023)	marine photic zone (ENVO_00000209)	sea water (ENVO_00002149)	Nanophytoplankton	marine_water	SAO	Coastal - Brazil Current Coastal Province	60	Epipelagic	sunlit	5	NA	picoplankton +	61	41224	0	0
PRJNA377956	SRR5313397	SAMN06477949	CCAGCA[GC]C[CT]GCGGTAATTCC_ACTTTCGTTCTTGAT[CT][AG]ATGA	illumina	-28.117	-46.175	2013-11-19	NA	marine pelagic biome (ENVO_01000023)	marine photic zone (ENVO_00000209)	sea water (ENVO_00002149)	Nanophytoplankton	marine_water	SAO	Coastal - Brazil Current Coastal Province	5	Surface	sunlit	5	NA	picoplankton +	60	74885	0	0
PRJNA377956	SRR5313391	SAMN06477955	CCAGCA[GC]C[CT]GCGGTAATTCC_ACTTTCGTTCTTGAT[CT][AG]ATGA	illumina	-26.222	-45.483	2013-11-13	NA	marine pelagic biome (ENVO_01000023)	marine photic zone (ENVO_00000209)	sea water (ENVO_00002149)	Nanophytoplankton	marine_water	SAO	Coastal - Brazil Current Coastal Province	105	Epipelagic	sunlit	5	NA	picoplankton +	84	34028	0	0
PRJNA377956	SRR5313387	SAMN06477959	CCAGCA[GC]C[CT]GCGGTAATTCC_ACTTTCGTTCTTGAT[CT][AG]ATGA	illumina	-28.646	-44.995	2013-11-19	NA	marine pelagic biome (ENVO_01000023)	marine photic zone (ENVO_00000209)	sea water (ENVO_00002149)	Nanophytoplankton	marine_water	SAO	Trades - South Atlantic Gyral Province (SATG)	60	Epipelagic	sunlit	5	NA	picoplankton +	73	77230	0	0
PRJNA377956	SRR5313377	SAMN06477969	CCAGCA[GC]C[CT]GCGGTAATTCC_ACTTTCGTTCTTGAT[CT][AG]ATGA	illumina	-26.231	-40.088	2013-11-02	NA	marine pelagic biome (ENVO_01000023)	marine photic zone (ENVO_00000209)	sea water (ENVO_00002149)	Nanophytoplankton	marine_water	SAO	Trades - South Atlantic Gyral Province (SATG)	0	Surface	sunlit	5	NA	picoplankton +	81	85848	0	0
PRJNA377956	SRR5313375	SAMN06477971	CCAGCA[GC]C[CT]GCGGTAATTCC_ACTTTCGTTCTTGAT[CT][AG]ATGA	illumina	-27.313	-39.377	2013-11-03	NA	marine pelagic biome (ENVO_01000023)	marine photic zone (ENVO_00000209)	sea water (ENVO_00002149)	Nanophytoplankton	marine_water	SAO	Trades - South Atlantic Gyral Province (SATG)	0	Surface	sunlit	5	NA	picoplankton +	82	55622	0	0
PRJNA377956	SRR5313417	SAMN06477929	CCAGCA[GC]C[CT]GCGGTAATTCC_ACTTTCGTTCTTGAT[CT][AG]ATGA	illumina	-26.8	-45.3	2013-11-13	NA	marine pelagic biome (ENVO_01000023)	marine photic zone (ENVO_00000209)	sea water (ENVO_00002149)	Picophytoplankton	marine_water	SAO	Trades - South Atlantic Gyral Province (SATG)	110	Epipelagic	sunlit	NA	NA	picoplankton	76	44818	0	0
PRJNA377956	SRR5313415	SAMN06477931	CCAGCA[GC]C[CT]GCGGTAATTCC_ACTTTCGTTCTTGAT[CT][AG]ATGA	illumina	-27.394	-47.816	2013-11-18	NA	marine pelagic biome (ENVO_01000023)	marine photic zone (ENVO_00000209)	sea water (ENVO_00002149)	Picophytoplankton	marine_water	SAO	Coastal - Brazil Current Coastal Province	5	Surface	sunlit	NA	NA	picoplankton	87	109525	0	0
PRJNA377956	SRR5313413	SAMN06477933	CCAGCA[GC]C[CT]GCGGTAATTCC_ACTTTCGTTCTTGAT[CT][AG]ATGA	illumina	-27.394	-47.816	2013-11-18	NA	marine pelagic biome (ENVO_01000023)	marine photic zone (ENVO_00000209)	sea water (ENVO_00002149)	Picophytoplankton	marine_water	SAO	Coastal - Brazil Current Coastal Province	30	Epipelagic	sunlit	NA	NA	picoplankton	84	99115	0	0
PRJNA377956	SRR5313404	SAMN06477942	CCAGCA[GC]C[CT]GCGGTAATTCC_ACTTTCGTTCTTGAT[CT][AG]ATGA	illumina	-26.334	-45.413	2013-11-13	NA	marine pelagic biome (ENVO_01000023)	marine photic zone (ENVO_00000209)	sea water (ENVO_00002149)	Picophytoplankton	marine_water	SAO	Coastal - Brazil Current Coastal Province	105	Epipelagic	sunlit	NA	NA	picoplankton	94	90669	0	0
PRJNA377956	SRR5313402	SAMN06477944	CCAGCA[GC]C[CT]GCGGTAATTCC_ACTTTCGTTCTTGAT[CT][AG]ATGA	illumina	-27.785	-46.962	2013-11-18	NA	marine pelagic biome (ENVO_01000023)	marine photic zone (ENVO_00000209)	sea water (ENVO_00002149)	Picophytoplankton	marine_water	SAO	Coastal - Brazil Current Coastal Province	5	Surface	sunlit	NA	NA	picoplankton	56	63620	0	0
PRJNA377956	SRR5313398	SAMN06477948	CCAGCA[GC]C[CT]GCGGTAATTCC_ACTTTCGTTCTTGAT[CT][AG]ATGA	illumina	-27.785	-46.962	2013-11-18	NA	marine pelagic biome (ENVO_01000023)	marine photic zone (ENVO_00000209)	sea water (ENVO_00002149)	Picophytoplankton	marine_water	SAO	Coastal - Brazil Current Coastal Province	110	Epipelagic	sunlit	NA	NA	picoplankton	88	125305	0	0
PRJNA377956	SRR5313394	SAMN06477952	CCAGCA[GC]C[CT]GCGGTAATTCC_ACTTTCGTTCTTGAT[CT][AG]ATGA	illumina	-28.117	-46.175	2013-11-19	NA	marine pelagic biome (ENVO_01000023)	marine photic zone (ENVO_00000209)	sea water (ENVO_00002149)	Picophytoplankton	marine_water	SAO	Coastal - Brazil Current Coastal Province	60	Epipelagic	sunlit	NA	NA	picoplankton	68	60570	0	0
PRJNA377956	SRR5313392	SAMN06477954	CCAGCA[GC]C[CT]GCGGTAATTCC_ACTTTCGTTCTTGAT[CT][AG]ATGA	illumina	-28.117	-46.175	2013-11-19	NA	marine pelagic biome (ENVO_01000023)	marine photic zone (ENVO_00000209)	sea water (ENVO_00002149)	Picophytoplankton	marine_water	SAO	Coastal - Brazil Current Coastal Province	100	Epipelagic	sunlit	NA	NA	picoplankton	70	73222	0	0
PRJNA377956	SRR5313388	SAMN06477958	CCAGCA[GC]C[CT]GCGGTAATTCC_ACTTTCGTTCTTGAT[CT][AG]ATGA	illumina	-28.646	-44.995	2013-11-19	NA	marine pelagic biome (ENVO_01000023)	marine photic zone (ENVO_00000209)	sea water (ENVO_00002149)	Picophytoplankton	marine_water	SAO	Trades - South Atlantic Gyral Province (SATG)	5	Surface	sunlit	NA	NA	picoplankton	75	75590	0	0
PRJNA377956	SRR5313384	SAMN06477962	CCAGCA[GC]C[CT]GCGGTAATTCC_ACTTTCGTTCTTGAT[CT][AG]ATGA	illumina	-28.646	-44.995	2013-11-19	NA	marine pelagic biome (ENVO_01000023)	marine photic zone (ENVO_00000209)	sea water (ENVO_00002149)	Picophytoplankton	marine_water	SAO	Trades - South Atlantic Gyral Province (SATG)	80	Epipelagic	sunlit	NA	NA	picoplankton	52	64756	0	0
PRJNA377956	SRR5313380	SAMN06477966	CCAGCA[GC]C[CT]GCGGTAATTCC_ACTTTCGTTCTTGAT[CT][AG]ATGA	illumina	-23.585	-41.78	2013-10-31	NA	marine pelagic biome (ENVO_01000023)	marine photic zone (ENVO_00000209)	sea water (ENVO_00002149)	Picophytoplankton	marine_water	SAO	Coastal - Brazil Current Coastal Province	45	Epipelagic	sunlit	NA	NA	picoplankton	77	141079	0	0
PRJNA377956	SRR5313378	SAMN06477968	CCAGCA[GC]C[CT]GCGGTAATTCC_ACTTTCGTTCTTGAT[CT][AG]ATGA	illumina	-25.791	-40.364	2013-11-02	NA	marine pelagic biome (ENVO_01000023)	marine photic zone (ENVO_00000209)	sea water (ENVO_00002149)	Picophytoplankton	marine_water	SAO	Trades - South Atlantic Gyral Province (SATG)	0	Surface	sunlit	NA	NA	picoplankton	133	183653	0	0
PRJNA377956	SRR5313372	SAMN06477974	CCAGCA[GC]C[CT]GCGGTAATTCC_ACTTTCGTTCTTGAT[CT][AG]ATGA	illumina	-27.421	-44.716	2013-11-13	NA	marine pelagic biome (ENVO_01000023)	marine photic zone (ENVO_00000209)	sea water (ENVO_00002149)	Picophytoplankton	marine_water	SAO	Trades - South Atlantic Gyral Province (SATG)	140	Epipelagic	sunlit	NA	NA	picoplankton	64	65093	0	0
PRJNA377956	SRR5313366	SAMN06477980	CCAGCA[GC]C[CT]GCGGTAATTCC_ACTTTCGTTCTTGAT[CT][AG]ATGA	illumina	-27.8	-47.1	2013-11-18	NA	marine pelagic biome (ENVO_01000023)	marine photic zone (ENVO_00000209)	sea water (ENVO_00002149)	Picophytoplankton	marine_water	SAO	Coastal - Brazil Current Coastal Province	0	Surface	sunlit	NA	NA	picoplankton	74	74406	0	0
PRJEB6610	ERR10234729	SAMEA2732078	CCAGCA[GC]C[CT]GCGGTAATTCC_ACTTTCGTTCTTGAT[CT][AG]A	illumina	32.9701	-66.5548	2012-02-18	NA	marine pelagic biome (ENVO_01000023)	NA	sea water (ENVO_00002149)	NA	marine_water	NAO	Westerlies - N. Atlantic Subtropical Gyral Province (West) (STGW)	5	Surface	sunlit	5	20	picoplankton +	2502	994365	2	2
PRJEB6610	ERR10234721	SAMEA2730594	CCAGCA[GC]C[CT]GCGGTAATTCC_ACTTTCGTTCTTGAT[CT][AG]A	illumina	39.194	-70.0499	2012-02-02	NA	marine pelagic biome (ENVO_01000023)	NA	sea water (ENVO_00002149)	NA	marine_water	NAO	Westerlies - Gulf Stream Province	5	Surface	sunlit	5	20	picoplankton +	2079	490984	2	2
PRJEB6610	ERR10234945	SAMEA2731714	CCAGCA[GC]C[CT]GCGGTAATTCC_ACTTTCGTTCTTGAT[CT][AG]A	illumina	-8.7277	-17.9235	2010-10-05	NA	marine pelagic biome (ENVO_01000023)	NA	sea water (ENVO_00002149)	NA	marine_water	SAO	Trades - South Atlantic Gyral Province (SATG)	5	Surface	sunlit	5	20	picoplankton +	2213	571679	4	2
PRJEB6610	ERR10234891	SAMEA2656958	CCAGCA[GC]C[CT]GCGGTAATTCC_ACTTTCGTTCTTGAT[CT][AG]A	illumina	-20.4107	-3.1775	2010-09-21	NA	marine pelagic biome (ENVO_01000023)	NA	sea water (ENVO_00002149)	NA	marine_water	SAO	Trades - South Atlantic Gyral Province (SATG)	5	Surface	sunlit	5	20	picoplankton +	2184	478169	4	2
PRJEB6610	ERR10234718	SAMEA2730960	CCAGCA[GC]C[CT]GCGGTAATTCC_ACTTTCGTTCTTGAT[CT][AG]A	illumina	29.8103	-79.668	2012-01-16	NA	marine pelagic biome (ENVO_01000023)	NA	sea water (ENVO_00002149)	NA	marine_water	NAO	Coastal - NW Atlantic Shelves Province	40	Epipelagic	sunlit	5	20	picoplankton +	2386	473027	5	3
PRJEB23771	ERR2220160	SAMEA104422497	CCAGCA[GC]C[CT]GCGGTAATTCC_ACTTTCGTTCTTGAT[CT][AG]A	illumina	23.274	-22.2222	2010-12-22	NA	marine pelagic biome (ENVO_01000023)	marine pelagic zone (ENVO_00000208)	sea water (ENVO_00002149)	marine biome/open ocean/water	marine_water	NAO	Trades - N. Atlantic Tropical Gyral Province (TRPG)	970	Mesopelagic	dark_ocean	0.22	3	picoplankton	80	84028	1	1
PRJEB6610	ERR10234725	SAMEA2732085	CCAGCA[GC]C[CT]GCGGTAATTCC_ACTTTCGTTCTTGAT[CT][AG]A	illumina	36.1399	-28.9689	2012-03-09	NA	marine pelagic biome (ENVO_01000023)	NA	sea water (ENVO_00002149)	NA	marine_water	NAO	Westerlies - N. Atlantic Subtropical Gyral Province (East) (STGE)	5	Surface	sunlit	5	20	picoplankton +	2708	579700	7	4
PRJEB6610	ERR10234726	SAMEA2732095	CCAGCA[GC]C[CT]GCGGTAATTCC_ACTTTCGTTCTTGAT[CT][AG]A	illumina	35.8641	-37.1831	2012-03-05	NA	marine pelagic biome (ENVO_01000023)	NA	sea water (ENVO_00002149)	NA	marine_water	NAO	Westerlies - N. Atlantic Subtropical Gyral Province (West) (STGW)	5	Surface	sunlit	5	20	picoplankton +	2261	508511	7	5
PRJEB6610	ERR10234723	SAMEA2731851	CCAGCA[GC]C[CT]GCGGTAATTCC_ACTTTCGTTCTTGAT[CT][AG]A	illumina	34.0533	-49.8355	2012-03-01	NA	marine pelagic biome (ENVO_01000023)	NA	sea water (ENVO_00002149)	NA	marine_water	NAO	Westerlies - N. Atlantic Subtropical Gyral Province (West) (STGW)	5	Surface	sunlit	5	20	picoplankton +	2767	747150	13	4
PRJEB6610	ERR10234898	SAMEA2657014	CCAGCA[GC]C[CT]GCGGTAATTCC_ACTTTCGTTCTTGAT[CT][AG]A	illumina	-32.12	17.6987	2010-09-07	NA	marine pelagic biome (ENVO_01000023)	NA	sea water (ENVO_00002149)	NA	marine_water	SAO	Coastal - Benguela Current Coastal Province	5	Surface	sunlit	5	20	picoplankton +	1258	442001	11	5
PRJEB6610	ERR10234724	SAMEA2731999	CCAGCA[GC]C[CT]GCGGTAATTCC_ACTTTCGTTCTTGAT[CT][AG]A	illumina	35.8777	-37.1969	2012-03-05	NA	marine pelagic biome (ENVO_01000023)	NA	sea water (ENVO_00002149)	NA	marine_water	NAO	Westerlies - N. Atlantic Subtropical Gyral Province (West) (STGW)	40	Epipelagic	sunlit	5	20	picoplankton +	2856	651387	18	6
PRJEB23771	ERR2220331	SAMEA104422679	CCAGCA[GC]C[CT]GCGGTAATTCC_ACTTTCGTTCTTGAT[CT][AG]A	illumina	26.911	-32.8365	2011-07-05	NA	marine pelagic biome (ENVO_01000023)	marine pelagic zone (ENVO_00000208)	sea water (ENVO_00002149)	marine biome/open ocean/water	marine_water	NAO	Westerlies - N. Atlantic Subtropical Gyral Province (East) (STGE)	2500	Bathypelagic	dark_ocean	0.22	3	picoplankton	363	54193	2	2
PRJEB6610	ERR10234899	SAMEA2657029	CCAGCA[GC]C[CT]GCGGTAATTCC_ACTTTCGTTCTTGAT[CT][AG]A	illumina	-30.2163	-43.275	2010-11-04	NA	marine pelagic biome (ENVO_01000023)	NA	sea water (ENVO_00002149)	NA	marine_water	SAO	Trades - South Atlantic Gyral Province (SATG)	5	Surface	sunlit	5	20	picoplankton +	2472	544508	26	6
PRJEB23771	ERR2220173	SAMEA104422511	CCAGCA[GC]C[CT]GCGGTAATTCC_ACTTTCGTTCTTGAT[CT][AG]A	illumina	-25.8682	-27.5673	2011-01-22	NA	marine pelagic biome (ENVO_01000023)	marine pelagic zone (ENVO_00000208)	sea water (ENVO_00002149)	marine biome/open ocean/water	marine_water	SAO	Trades - South Atlantic Gyral Province (SATG)	3300	Bathypelagic	dark_ocean	0.22	3	picoplankton	959	152093	11	3
PRJNA326482	SRR3735302	SAMN05331312	CCAGCA[GC]C[CT]GCGGTAATTCC_ACTTTCGTTCTTGAT[CT][AG]A	illumina	10.617	-65.167	2014-05-15	NA	marine pelagic biome (ENVO_01000023)	marine layer (ENVO_01000295)	sea water (ENVO_00002149)	seawater	marine_water	NAO	Coastal - Guianas Coastal Province	295	Mesopelagic	dark_ocean	2.7	NA	picoplankton +	845	347950	26	2
PRJEB6610	ERR10234667	SAMEA2623582	CCAGCA[GC]C[CT]GCGGTAATTCC_ACTTTCGTTCTTGAT[CT][AG]A	illumina	29.8556	-79.6493	2012-01-17	NA	marine pelagic biome (ENVO_01000023)	NA	sea water (ENVO_00002149)	NA	marine_water	NAO	Coastal - NW Atlantic Shelves Province	300	Mesopelagic	dark_ocean	3	>3	picoplankton +	4580	573557	45	5
PRJEB23771	ERR2220261	SAMEA104422601	CCAGCA[GC]C[CT]GCGGTAATTCC_ACTTTCGTTCTTGAT[CT][AG]A	illumina	-25.8682	-27.5673	2011-01-22	NA	marine pelagic biome (ENVO_01000023)	marine pelagic zone (ENVO_00000208)	sea water (ENVO_00002149)	marine biome/open ocean/water	marine_water	SAO	Trades - South Atlantic Gyral Province (SATG)	4000	Bathypelagic	dark_ocean	0.22	3	picoplankton	1068	81033	7	4
PRJEB84566	ERR2112710	SAMEA104228689	CCAGCA[GC]C[CT]GCGGTAATTCC_ACTTTCGTTCTTGAT[CT][AG]A	illumina	34.74	13.2	2009-04-03	NA	marine biome (ENVO_00000447)	NA	sea water (ENVO_00002149)	Marine biome/Oligotrophic environment/Sea water	marine_water	NAO	Westerlies - Mediterranean Sea, Black Sea Province	262	Mesopelagic	dark_ocean	0.45	2.7	picoplankton +	710	45388	5	3
PRJEB23771	ERR2220247	SAMEA104422587	CCAGCA[GC]C[CT]GCGGTAATTCC_ACTTTCGTTCTTGAT[CT][AG]A	illumina	23.274	-22.2222	2010-12-22	NA	marine pelagic biome (ENVO_01000023)	marine pelagic zone (ENVO_00000208)	sea water (ENVO_00002149)	marine biome/open ocean/water	marine_water	NAO	Trades - N. Atlantic Tropical Gyral Province (TRPG)	4000	Bathypelagic	dark_ocean	0.22	3	picoplankton	1684	136308	25	5
PRJEB23771	ERR2220327	SAMEA104422667	CCAGCA[GC]C[CT]GCGGTAATTCC_ACTTTCGTTCTTGAT[CT][AG]A	illumina	14.158	-71.6733	2011-06-21	NA	marine pelagic biome (ENVO_01000023)	marine pelagic zone (ENVO_00000208)	sea water (ENVO_00002149)	marine biome/open ocean/water	marine_water	NAO	Trades - Caribbean Province	460	Mesopelagic	dark_ocean	0.22	3	picoplankton	2885	127384	24	3
PRJEB23771	ERR2220333	SAMEA104422677	CCAGCA[GC]C[CT]GCGGTAATTCC_ACTTTCGTTCTTGAT[CT][AG]A	illumina	26.911	-32.8365	2011-07-05	NA	marine pelagic biome (ENVO_01000023)	marine pelagic zone (ENVO_00000208)	sea water (ENVO_00002149)	marine biome/open ocean/water	marine_water	NAO	Westerlies - N. Atlantic Subtropical Gyral Province (East) (STGE)	900	Mesopelagic	dark_ocean	0.22	3	picoplankton	981	79082	16	6
PRJEB23771	ERR2220166	SAMEA104422504	CCAGCA[GC]C[CT]GCGGTAATTCC_ACTTTCGTTCTTGAT[CT][AG]A	illumina	-4.77867	-28.1687	2011-01-03	NA	marine pelagic biome (ENVO_01000023)	marine pelagic zone (ENVO_00000208)	sea water (ENVO_00002149)	marine biome/open ocean/water	marine_water	SAO	Trades - Western Tropical Atlantic Province	1700	Bathypelagic	dark_ocean	0.22	3	picoplankton	323	175198	39	1
PRJEB55152	ERR10028103	SAMEA110460887	CCAGCA[GC]C[CT]GCGGTAATTCC_ACTTTCGTTCTTGAT[CT][AG]A	illumina	43.1667	28.8333	2010-05-26	NA	neritic mesopelagic zone biome (ENVO_01000043)	marine anoxic zone (ENVO_01000066)	sea water (ENVO_00002149)	NA	marine_water	NAO	Westerlies - Mediterranean Sea, Black Sea Province	250	Mesopelagic	dark_ocean	0.8	3	picoplankton +	1232	727945	166	4
PRJEB23919	ERR2248396	SAMEA104428984	CCGCGGTAATTCCAGCTC_GATCCC[CT][CT]AACTTTCGTTCTTGA	illumina	40.72	-74	2013-06-21	NA	estuarine biome (ENVO_01000020)	NA	estuarine water (ENVO_01000301)	estuarine biome/harbor/planktonic material	marine_water	NAO	Coastal - NW Atlantic Shelves Province	NA	NA	sunlit	0.2	20	picoplankton +	898	221959	56	1
PRJEB6610	ERR10234951	SAMEA2619663	CCAGCA[GC]C[CT]GCGGTAATTCC_ACTTTCGTTCTTGAT[CT][AG]A	illumina	37.4532	15.4596	2009-10-27	NA	marine pelagic biome (ENVO_01000023)	NA	sea water (ENVO_00002149)	NA	marine_water	NAO	Westerlies - Mediterranean Sea, Black Sea Province	65	Epipelagic	sunlit	5	20	picoplankton +	3288	1127253	288	11
PRJEB6610	ERR10234668	SAMEA2621104	CCAGCA[GC]C[CT]GCGGTAATTCC_ACTTTCGTTCTTGAT[CT][AG]A	illumina	-20.4075	-3.1641	2010-09-21	NA	marine pelagic biome (ENVO_01000023)	NA	sea water (ENVO_00002149)	NA	marine_water	SAO	Trades - South Atlantic Gyral Province (SATG)	800	Mesopelagic	dark_ocean	3	>3	picoplankton +	3350	883710	226	12
PRJNA326482	SRR3735305	SAMN05331315	CCAGCA[GC]C[CT]GCGGTAATTCC_ACTTTCGTTCTTGAT[CT][AG]A	illumina	10.617	-65.167	2014-05-15	NA	marine pelagic biome (ENVO_01000023)	marine layer (ENVO_01000295)	sea water (ENVO_00002149)	seawater	marine_water	NAO	Coastal - Guianas Coastal Province	900	Mesopelagic	dark_ocean	2.7	NA	picoplankton +	801	254452	78	4
PRJEB23771	ERR2220179	SAMEA104422519	CCAGCA[GC]C[CT]GCGGTAATTCC_ACTTTCGTTCTTGAT[CT][AG]A	illumina	-30.8817	0.967833	2011-01-31	NA	marine pelagic biome (ENVO_01000023)	marine pelagic zone (ENVO_00000208)	sea water (ENVO_00002149)	marine biome/open ocean/water	marine_water	SAO	Trades - South Atlantic Gyral Province (SATG)	4000	Bathypelagic	dark_ocean	0.22	3	picoplankton	651	89662	30	3
PRJEB23771	ERR2220167	SAMEA104422503	CCAGCA[GC]C[CT]GCGGTAATTCC_ACTTTCGTTCTTGAT[CT][AG]A	illumina	-4.77867	-28.1687	2011-01-03	NA	marine pelagic biome (ENVO_01000023)	marine pelagic zone (ENVO_00000208)	sea water (ENVO_00002149)	marine biome/open ocean/water	marine_water	SAO	Trades - Western Tropical Atlantic Province	800	Mesopelagic	dark_ocean	0.22	3	picoplankton	977	95090	33	5
PRJNA326482	SRR3735303	SAMN05331313	CCAGCA[GC]C[CT]GCGGTAATTCC_ACTTTCGTTCTTGAT[CT][AG]A	illumina	10.617	-65.167	2014-05-15	NA	marine pelagic biome (ENVO_01000023)	marine layer (ENVO_01000295)	sea water (ENVO_00002149)	seawater	marine_water	NAO	Coastal - Guianas Coastal Province	314	Mesopelagic	dark_ocean	2.7	NA	picoplankton +	813	91004	32	4
PRJEB23771	ERR2220269	SAMEA104422607	CCAGCA[GC]C[CT]GCGGTAATTCC_ACTTTCGTTCTTGAT[CT][AG]A	illumina	-30.8817	0.967833	2011-01-31	NA	marine pelagic biome (ENVO_01000023)	marine pelagic zone (ENVO_00000208)	sea water (ENVO_00002149)	marine biome/open ocean/water	marine_water	SAO	Trades - South Atlantic Gyral Province (SATG)	3080	Bathypelagic	dark_ocean	0.22	3	picoplankton	799	10932	4	3
PRJEB23771	ERR2220234	SAMEA104422575	CCAGCA[GC]C[CT]GCGGTAATTCC_ACTTTCGTTCTTGAT[CT][AG]A	illumina	14.158	-71.6733	2011-06-21	NA	marine pelagic biome (ENVO_01000023)	marine pelagic zone (ENVO_00000208)	sea water (ENVO_00002149)	marine biome/open ocean/water	marine_water	NAO	Trades - Caribbean Province	3100	Bathypelagic	dark_ocean	0.22	3	picoplankton	700	57757	22	5
PRJNA326482	SRR3735277	SAMN05331333	CCAGCA[GC]C[CT]GCGGTAATTCC_ACTTTCGTTCTTGAT[CT][AG]A	illumina	10.617	-65.167	2014-11-15	NA	marine pelagic biome (ENVO_01000023)	marine layer (ENVO_01000295)	sea water (ENVO_00002149)	seawater	marine_water	NAO	Coastal - Guianas Coastal Province	237	Mesopelagic	dark_ocean	2.7	NA	picoplankton +	1044	172870	68	2
PRJEB6610	ERR10234958	SAMEA2619553	CCAGCA[GC]C[CT]GCGGTAATTCC_ACTTTCGTTCTTGAT[CT][AG]A	illumina	39.0609	5.9422	2009-09-28	NA	marine pelagic biome (ENVO_01000023)	NA	sea water (ENVO_00002149)	NA	marine_water	NAO	Westerlies - Mediterranean Sea, Black Sea Province	55	Epipelagic	sunlit	5	20	picoplankton +	4843	622782	266	20
PRJEB23771	ERR2220272	SAMEA104422604	CCAGCA[GC]C[CT]GCGGTAATTCC_ACTTTCGTTCTTGAT[CT][AG]A	illumina	-30.8817	0.967833	2011-01-31	NA	marine pelagic biome (ENVO_01000023)	marine pelagic zone (ENVO_00000208)	sea water (ENVO_00002149)	marine biome/open ocean/water	marine_water	SAO	Trades - South Atlantic Gyral Province (SATG)	540	Mesopelagic	dark_ocean	0.22	3	picoplankton	1171	35136	17	7
PRJNA326482	SRR3735284	SAMN05331338	CCAGCA[GC]C[CT]GCGGTAATTCC_ACTTTCGTTCTTGAT[CT][AG]A	illumina	10.617	-65.167	2014-11-15	NA	marine pelagic biome (ENVO_01000023)	marine layer (ENVO_01000295)	sea water (ENVO_00002149)	seawater	marine_water	NAO	Coastal - Guianas Coastal Province	267	Mesopelagic	dark_ocean	2.7	NA	picoplankton +	869	40638	20	3
PRJEB6610	ERR10234944	SAMEA2619520	CCAGCA[GC]C[CT]GCGGTAATTCC_ACTTTCGTTCTTGAT[CT][AG]A	illumina	38.0093	3.9712	2009-09-27	NA	marine pelagic biome (ENVO_01000023)	NA	sea water (ENVO_00002149)	NA	marine_water	NAO	Westerlies - Mediterranean Sea, Black Sea Province	45	Epipelagic	sunlit	5	20	picoplankton +	4057	487773	242	26
PRJEB23771	ERR2220332	SAMEA104422678	CCAGCA[GC]C[CT]GCGGTAATTCC_ACTTTCGTTCTTGAT[CT][AG]A	illumina	26.911	-32.8365	2011-07-05	NA	marine pelagic biome (ENVO_01000023)	marine pelagic zone (ENVO_00000208)	sea water (ENVO_00002149)	marine biome/open ocean/water	marine_water	NAO	Westerlies - N. Atlantic Subtropical Gyral Province (East) (STGE)	1000	Bathypelagic	dark_ocean	0.22	3	picoplankton	972	89831	50	6
PRJEB23771	ERR2220182	SAMEA104422516	CCAGCA[GC]C[CT]GCGGTAATTCC_ACTTTCGTTCTTGAT[CT][AG]A	illumina	-30.8817	0.967833	2011-01-31	NA	marine pelagic biome (ENVO_01000023)	marine pelagic zone (ENVO_00000208)	sea water (ENVO_00002149)	marine biome/open ocean/water	marine_water	SAO	Trades - South Atlantic Gyral Province (SATG)	800	Mesopelagic	dark_ocean	0.22	3	picoplankton	1473	48706	30	10
PRJEB23771	ERR2220253	SAMEA104422588	CCAGCA[GC]C[CT]GCGGTAATTCC_ACTTTCGTTCTTGAT[CT][AG]A	illumina	-4.77867	-28.1687	2011-01-03	NA	marine pelagic biome (ENVO_01000023)	marine pelagic zone (ENVO_00000208)	sea water (ENVO_00002149)	marine biome/open ocean/water	marine_water	SAO	Trades - Western Tropical Atlantic Province	3	Surface	sunlit	0.22	3	picoplankton	983	176863	114	20
PRJEB25259	ERR2357071	SAMEA104655548	CCAGCA[GC]C[CT]GCGGTAATTCC_ACTTTCGTTCTTGAT[CT][AG]A	illumina	75.9333	13.0833	2016-06-30	NA	marine pelagic biome (ENVO_01000023)	NA	sea water (ENVO_00002149)	marine biome/oceanic pelagic zone/water	marine_water	NAO	Polar - Atlantic Arctic Province	1000	Bathypelagic	dark_ocean	0.8	20	picoplankton +	818	227663	155	7
PRJEB23771	ERR2220237	SAMEA104422572	CCAGCA[GC]C[CT]GCGGTAATTCC_ACTTTCGTTCTTGAT[CT][AG]A	illumina	14.158	-71.6733	2011-06-21	NA	marine pelagic biome (ENVO_01000023)	marine pelagic zone (ENVO_00000208)	sea water (ENVO_00002149)	marine biome/open ocean/water	marine_water	NAO	Trades - Caribbean Province	800	Mesopelagic	dark_ocean	0.22	3	picoplankton	1208	67150	55	11
PRJEB23913	ERR2223247	SAMEA104432435	CCAGCA[GC]C[CT]GCGGTAATTCC_ACTTTCGTTCTTGAT[CT][AG]A	illumina	-29.767	-5.315	2011-01-29	NA	marine pelagic biome (ENVO_01000023)	marine pelagic zone (ENVO_00000208)	sea water (ENVO_00002149)	marine biome/open ocean/saline water	marine_water	SAO	Trades - South Atlantic Gyral Province (SATG)	3	Surface	sunlit	0.2	3	picoplankton	289	18409	16	6
PRJNA326482	SRR3735290	SAMN05331344	CCAGCA[GC]C[CT]GCGGTAATTCC_ACTTTCGTTCTTGAT[CT][AG]A	illumina	10.617	-65.167	2014-11-15	NA	marine pelagic biome (ENVO_01000023)	marine layer (ENVO_01000295)	sea water (ENVO_00002149)	seawater	marine_water	NAO	Coastal - Guianas Coastal Province	200	Mesopelagic	dark_ocean	0.2	2.7	picoplankton	675	58966	54	4
PRJNA326482	SRR3735287	SAMN05331341	CCAGCA[GC]C[CT]GCGGTAATTCC_ACTTTCGTTCTTGAT[CT][AG]A	illumina	10.617	-65.167	2014-11-15	NA	marine pelagic biome (ENVO_01000023)	marine layer (ENVO_01000295)	sea water (ENVO_00002149)	seawater	marine_water	NAO	Coastal - Guianas Coastal Province	143	Epipelagic	sunlit	0.2	2.7	picoplankton	2320	418880	420	10
PRJEB23771	ERR2220236	SAMEA104422573	CCAGCA[GC]C[CT]GCGGTAATTCC_ACTTTCGTTCTTGAT[CT][AG]A	illumina	14.158	-71.6733	2011-06-21	NA	marine pelagic biome (ENVO_01000023)	marine pelagic zone (ENVO_00000208)	sea water (ENVO_00002149)	marine biome/open ocean/water	marine_water	NAO	Trades - Caribbean Province	2000	Bathypelagic	dark_ocean	0.22	3	picoplankton	551	94862	96	3
PRJEB23771	ERR2220181	SAMEA104422517	CCAGCA[GC]C[CT]GCGGTAATTCC_ACTTTCGTTCTTGAT[CT][AG]A	illumina	-30.8817	0.967833	2011-01-31	NA	marine pelagic biome (ENVO_01000023)	marine pelagic zone (ENVO_00000208)	sea water (ENVO_00002149)	marine biome/open ocean/water	marine_water	SAO	Trades - South Atlantic Gyral Province (SATG)	1290	Bathypelagic	dark_ocean	0.22	3	picoplankton	542	91963	99	2
PRJEB23771	ERR2220174	SAMEA104422510	CCAGCA[GC]C[CT]GCGGTAATTCC_ACTTTCGTTCTTGAT[CT][AG]A	illumina	-25.8682	-27.5673	2011-01-22	NA	marine pelagic biome (ENVO_01000023)	marine pelagic zone (ENVO_00000208)	sea water (ENVO_00002149)	marine biome/open ocean/water	marine_water	SAO	Trades - South Atlantic Gyral Province (SATG)	2400	Bathypelagic	dark_ocean	0.22	3	picoplankton	546	60049	67	4
PRJEB25259	ERR2357077	SAMEA104655554	CCAGCA[GC]C[CT]GCGGTAATTCC_ACTTTCGTTCTTGAT[CT][AG]A	illumina	78	-2.5	2016-07-11	NA	marine pelagic biome (ENVO_01000023)	NA	sea water (ENVO_00002149)	marine biome/oceanic pelagic zone/water	marine_water	NAO	Polar - Atlantic Arctic Province	500	Mesopelagic	dark_ocean	0.8	20	picoplankton +	1507	401830	494	15
PRJNA733875	SRR14697342	SAMN19403377	CCAGCA[GC]C[CT]GCGGTAATTCC_ACTTTCGTTCTTGAT[CT][AG]A	illumina	45.4903	-1.80683	2012-05-27	NA	marine pelagic biome (ENVO_01000023)	deep chlorophyll maximum layer (ENVO_01000326)	sea water (ENVO_00002149)	NA	marine_water	NAO	Coastal - NE Atlantic Shelves Province	NA	NA	sunlit	3	20	picoplankton +	894	84280	105	12
PRJEB84566	ERR2112706	SAMEA104228685	CCAGCA[GC]C[CT]GCGGTAATTCC_ACTTTCGTTCTTGAT[CT][AG]A	illumina	35.07	12.91	2008-06-14	NA	marine biome (ENVO_00000447)	NA	sea water (ENVO_00002149)	Marine biome/Oligotrophic environment/Sea water	marine_water	NAO	Westerlies - Mediterranean Sea, Black Sea Province	102	Epipelagic	sunlit	0.45	2.7	picoplankton +	644	38183	51	4
PRJEB25259	ERR2357068	SAMEA104655545	CCAGCA[GC]C[CT]GCGGTAATTCC_ACTTTCGTTCTTGAT[CT][AG]A	illumina	73.5	13.8333	2016-06-24	NA	marine pelagic biome (ENVO_01000023)	NA	sea water (ENVO_00002149)	marine biome/oceanic pelagic zone/water	marine_water	NAO	Polar - Atlantic Arctic Province	1000	Bathypelagic	dark_ocean	0.8	20	picoplankton +	1173	308138	464	11
PRJEB6610	ERR10235196	SAMEA2623513	CCAGCA[GC]C[CT]GCGGTAATTCC_ACTTTCGTTCTTGAT[CT][AG]A	illumina	25.6236	-88.45	2012-01-10	NA	marine pelagic biome (ENVO_01000023)	NA	sea water (ENVO_00002149)	NA	marine_water	NAO	Trades - Caribbean Province	640	Mesopelagic	dark_ocean	0.22	3	picoplankton	4748	421443	638	22
PRJEB23771	ERR2220168	SAMEA104422502	CCAGCA[GC]C[CT]GCGGTAATTCC_ACTTTCGTTCTTGAT[CT][AG]A	illumina	-4.77867	-28.1687	2011-01-03	NA	marine pelagic biome (ENVO_01000023)	marine pelagic zone (ENVO_00000208)	sea water (ENVO_00002149)	marine biome/open ocean/water	marine_water	SAO	Trades - Western Tropical Atlantic Province	450	Mesopelagic	dark_ocean	0.22	3	picoplankton	1165	156140	262	10
PRJEB23771	ERR2220175	SAMEA104422509	CCAGCA[GC]C[CT]GCGGTAATTCC_ACTTTCGTTCTTGAT[CT][AG]A	illumina	-25.8682	-27.5673	2011-01-22	NA	marine pelagic biome (ENVO_01000023)	marine pelagic zone (ENVO_00000208)	sea water (ENVO_00002149)	marine biome/open ocean/water	marine_water	SAO	Trades - South Atlantic Gyral Province (SATG)	850	Mesopelagic	dark_ocean	0.22	3	picoplankton	595	158958	267	5
PRJEB25259	ERR2357086	SAMEA104655563	GCAAGTCTGGTGCCA_GACTACGACGGTATCT[AG]ATC[AG]TCTTCG	illumina	61.5441	-55.9854	2013-10-27	NA	marine pelagic biome (ENVO_01000023)	NA	sea water (ENVO_00002149)	marine biome/oceanic pelagic zone/water	marine_water	NAO	Polar - Atlantic Arctic Province	400	Mesopelagic	dark_ocean	5	NA	picoplankton +	573	21043	37	6
PRJEB23771	ERR2220161	SAMEA104422496	CCAGCA[GC]C[CT]GCGGTAATTCC_ACTTTCGTTCTTGAT[CT][AG]A	illumina	23.274	-22.2222	2010-12-22	NA	marine pelagic biome (ENVO_01000023)	marine pelagic zone (ENVO_00000208)	sea water (ENVO_00002149)	marine biome/open ocean/water	marine_water	NAO	Trades - N. Atlantic Tropical Gyral Province (TRPG)	700	Mesopelagic	dark_ocean	0.22	3	picoplankton	1011	97060	171	6
PRJNA326482	SRR3735263	SAMN05331321	CCAGCA[GC]C[CT]GCGGTAATTCC_ACTTTCGTTCTTGAT[CT][AG]A	illumina	10.617	-65.167	2014-05-15	NA	marine pelagic biome (ENVO_01000023)	marine layer (ENVO_01000295)	sea water (ENVO_00002149)	seawater	marine_water	NAO	Coastal - Guianas Coastal Province	234	Mesopelagic	dark_ocean	0.2	2.7	picoplankton	1401	385464	714	10
PRJEB25259	ERR2357076	SAMEA104655553	CCAGCA[GC]C[CT]GCGGTAATTCC_ACTTTCGTTCTTGAT[CT][AG]A	illumina	77.9667	-4.5	2016-07-11	NA	marine pelagic biome (ENVO_01000023)	NA	sea water (ENVO_00002149)	marine biome/oceanic pelagic zone/water	marine_water	NAO	Polar - Atlantic Arctic Province	1000	Bathypelagic	dark_ocean	0.8	20	picoplankton +	1579	349252	651	16
PRJEB6610	ERR10234530	SAMEA2621337	CCAGCA[GC]C[CT]GCGGTAATTCC_ACTTTCGTTCTTGAT[CT][AG]A	illumina	-40.6241	-51.9229	2010-11-29	NA	marine pelagic biome (ENVO_01000023)	NA	sea water (ENVO_00002149)	NA	marine_water	SAO	Coastal - Brazil Current Coastal Province	85	Epipelagic	sunlit	0.8	5	picoplankton +	7571	585525	1205	30
PRJEB6610	ERR10234181	SAMEA2621006	CCAGCA[GC]C[CT]GCGGTAATTCC_ACTTTCGTTCTTGAT[CT][AG]A	illumina	-31.0198	4.6685	2010-09-13	NA	marine pelagic biome (ENVO_01000023)	NA	sea water (ENVO_00002149)	NA	marine_water	SAO	Trades - South Atlantic Gyral Province (SATG)	700	Mesopelagic	dark_ocean	0.8	3	picoplankton +	5136	479503	1008	26
PRJEB23771	ERR2220235	SAMEA104422574	CCAGCA[GC]C[CT]GCGGTAATTCC_ACTTTCGTTCTTGAT[CT][AG]A	illumina	14.158	-71.6733	2011-06-21	NA	marine pelagic biome (ENVO_01000023)	marine pelagic zone (ENVO_00000208)	sea water (ENVO_00002149)	marine biome/open ocean/water	marine_water	NAO	Trades - Caribbean Province	2400	Bathypelagic	dark_ocean	0.22	3	picoplankton	349	93698	213	3
PRJEB6610	ERR10234240	SAMEA2623703	CCAGCA[GC]C[CT]GCGGTAATTCC_ACTTTCGTTCTTGAT[CT][AG]A	illumina	34.6663	-71.2907	2012-02-16	NA	marine pelagic biome (ENVO_01000023)	NA	sea water (ENVO_00002149)	NA	marine_water	NAO	Westerlies - N. Atlantic Subtropical Gyral Province (West) (STGW)	640	Mesopelagic	dark_ocean	0.8	3	picoplankton +	4969	391399	899	21
PRJEB6610	ERR10234251	SAMEA2623914	CCAGCA[GC]C[CT]GCGGTAATTCC_ACTTTCGTTCTTGAT[CT][AG]A	illumina	43.7182	-16.8714	2012-03-19	NA	marine pelagic biome (ENVO_01000023)	NA	sea water (ENVO_00002149)	NA	marine_water	NAO	Westerlies - N. Atlantic Drift Province (WWDR)	800	Mesopelagic	dark_ocean	0.8	3	picoplankton +	4021	516458	1197	26
PRJEB6610	ERR10234474	SAMEA2619419	CCAGCA[GC]C[CT]GCGGTAATTCC_ACTTTCGTTCTTGAT[CT][AG]A	illumina	36.5533	-6.5669	2009-09-15	NA	marine pelagic biome (ENVO_01000023)	NA	sea water (ENVO_00002149)	NA	marine_water	NAO	Coastal - Canary Coastal Province (EACB)	40	Epipelagic	sunlit	0.8	5	picoplankton +	5483	537487	1300	31
PRJEB6610	ERR10235192	SAMEA2621176	CCAGCA[GC]C[CT]GCGGTAATTCC_ACTTTCGTTCTTGAT[CT][AG]A	illumina	-8.7986	-17.9034	2010-10-06	NA	marine pelagic biome (ENVO_01000023)	NA	sea water (ENVO_00002149)	NA	marine_water	SAO	Trades - South Atlantic Gyral Province (SATG)	800	Mesopelagic	dark_ocean	0.22	3	picoplankton	9318	512386	1270	42
PRJEB25259	ERR2357073	SAMEA104655550	CCAGCA[GC]C[CT]GCGGTAATTCC_ACTTTCGTTCTTGAT[CT][AG]A	illumina	76.5	6	2016-07-01	NA	marine pelagic biome (ENVO_01000023)	NA	sea water (ENVO_00002149)	marine biome/oceanic pelagic zone/water	marine_water	NAO	Polar - Atlantic Arctic Province	1000	Bathypelagic	dark_ocean	0.8	20	picoplankton +	1001	336576	841	16
PRJEB84566	ERR2112704	SAMEA104228683	CCAGCA[GC]C[CT]GCGGTAATTCC_ACTTTCGTTCTTGAT[CT][AG]A	illumina	34.26	11.99	2008-06-15	NA	marine biome (ENVO_00000447)	NA	sea water (ENVO_00002149)	Marine biome/Oligotrophic environment/Sea water	marine_water	NAO	Westerlies - Mediterranean Sea, Black Sea Province	1	Surface	sunlit	0.45	2.7	picoplankton +	326	33874	89	5
PRJEB23913	ERR2223242	SAMEA104432430	CCAGCA[GC]C[CT]GCGGTAATTCC_ACTTTCGTTCTTGAT[CT][AG]A	illumina	-25.868	-27.567	2011-01-22	NA	marine pelagic biome (ENVO_01000023)	marine pelagic zone (ENVO_00000208)	sea water (ENVO_00002149)	marine biome/open ocean/saline water	marine_water	SAO	Trades - South Atlantic Gyral Province (SATG)	3	Surface	sunlit	0.2	3	picoplankton	127	21003	59	2
PRJEB23771	ERR2220335	SAMEA104422675	CCAGCA[GC]C[CT]GCGGTAATTCC_ACTTTCGTTCTTGAT[CT][AG]A	illumina	26.911	-32.8365	2011-07-05	NA	marine pelagic biome (ENVO_01000023)	marine pelagic zone (ENVO_00000208)	sea water (ENVO_00002149)	marine biome/open ocean/water	marine_water	NAO	Westerlies - N. Atlantic Subtropical Gyral Province (East) (STGE)	150	Epipelagic	sunlit	0.22	3	picoplankton	2694	77284	223	26
PRJEB6610	ERR10235103	SAMEA2621232	CCAGCA[GC]C[CT]GCGGTAATTCC_ACTTTCGTTCTTGAT[CT][AG]A	illumina	-20.9315	-35.1794	2010-10-17	NA	marine pelagic biome (ENVO_01000023)	NA	sea water (ENVO_00002149)	NA	marine_water	SAO	Trades - South Atlantic Gyral Province (SATG)	800	Mesopelagic	dark_ocean	0.22	3	picoplankton	4750	362560	1047	30
PRJEB23771	ERR2220176	SAMEA104422508	CCAGCA[GC]C[CT]GCGGTAATTCC_ACTTTCGTTCTTGAT[CT][AG]A	illumina	-25.8682	-27.5673	2011-01-22	NA	marine pelagic biome (ENVO_01000023)	marine pelagic zone (ENVO_00000208)	sea water (ENVO_00002149)	marine biome/open ocean/water	marine_water	SAO	Trades - South Atlantic Gyral Province (SATG)	550	Mesopelagic	dark_ocean	0.22	3	picoplankton	1825	147209	428	14
PRJEB25259	ERR2357078	SAMEA104655555	CCAGCA[GC]C[CT]GCGGTAATTCC_ACTTTCGTTCTTGAT[CT][AG]A	illumina	78.0833	3.9333	2016-07-12	NA	marine pelagic biome (ENVO_01000023)	NA	sea water (ENVO_00002149)	marine biome/oceanic pelagic zone/water	marine_water	NAO	Polar - Atlantic Arctic Province	1000	Bathypelagic	dark_ocean	0.8	20	picoplankton +	1335	297390	870	14
PRJEB25259	ERR2357075	SAMEA104655552	CCAGCA[GC]C[CT]GCGGTAATTCC_ACTTTCGTTCTTGAT[CT][AG]A	illumina	77.4667	9.9833	2016-07-09	NA	marine pelagic biome (ENVO_01000023)	NA	sea water (ENVO_00002149)	marine biome/oceanic pelagic zone/water	marine_water	NAO	Polar - Atlantic Arctic Province	1000	Bathypelagic	dark_ocean	0.8	20	picoplankton +	1260	323540	967	16
PRJEB25259	ERR2357079	SAMEA104655556	CCAGCA[GC]C[CT]GCGGTAATTCC_ACTTTCGTTCTTGAT[CT][AG]A	illumina	78.1	5	2016-07-12	NA	marine pelagic biome (ENVO_01000023)	NA	sea water (ENVO_00002149)	marine biome/oceanic pelagic zone/water	marine_water	NAO	Polar - Atlantic Arctic Province	500	Mesopelagic	dark_ocean	0.8	20	picoplankton +	1529	369180	1120	19
PRJEB9737	ERR10235024	SAMEA4396477	CCAGCA[GC]C[CT]GCGGTAATTCC_ACTTTCGTTCTTGAT[CT][AG]A	illumina	54.5742	-16.8345	2013-05-24	NA	marine pelagic biome (ENVO_01000023)	NA	sea water (ENVO_00002149)	NA	marine_water	NAO	Westerlies - N. Atlantic Drift Province (WWDR)	751	Mesopelagic	dark_ocean	3	20	picoplankton +	2298	792372	2442	21
PRJEB6610	ERR10234246	SAMEA2623799	CCAGCA[GC]C[CT]GCGGTAATTCC_ACTTTCGTTCTTGAT[CT][AG]A	illumina	34.0771	-49.8233	2012-03-01	NA	marine pelagic biome (ENVO_01000023)	NA	sea water (ENVO_00002149)	NA	marine_water	NAO	Westerlies - N. Atlantic Subtropical Gyral Province (West) (STGW)	740	Mesopelagic	dark_ocean	0.8	3	picoplankton +	4976	454308	1422	22
PRJEB6610	ERR10234241	SAMEA2623667	CCAGCA[GC]C[CT]GCGGTAATTCC_ACTTTCGTTCTTGAT[CT][AG]A	illumina	39.2392	-70.0343	2012-02-02	NA	marine pelagic biome (ENVO_01000023)	NA	sea water (ENVO_00002149)	NA	marine_water	NAO	Westerlies - Gulf Stream Province	590	Mesopelagic	dark_ocean	0.8	3	picoplankton +	4585	494628	1577	30
PRJEB23913	ERR2223328	SAMEA104432516	CCAGCA[GC]C[CT]GCGGTAATTCC_ACTTTCGTTCTTGAT[CT][AG]A	illumina	15.525	-67.014	2011-06-23	NA	marine pelagic biome (ENVO_01000023)	marine pelagic zone (ENVO_00000208)	sea water (ENVO_00002149)	marine biome/open ocean/saline water	marine_water	NAO	Trades - Caribbean Province	3	Surface	sunlit	0.2	3	picoplankton	1636	173572	585	13
PRJEB6610	ERR10235154	SAMEA2623756	CCAGCA[GC]C[CT]GCGGTAATTCC_ACTTTCGTTCTTGAT[CT][AG]A	illumina	34.1504	-56.9684	2012-02-27	NA	marine pelagic biome (ENVO_01000023)	NA	sea water (ENVO_00002149)	NA	marine_water	NAO	Westerlies - N. Atlantic Subtropical Gyral Province (West) (STGW)	250	Mesopelagic	dark_ocean	0.22	3	picoplankton	4532	260994	928	15
PRJEB23771	ERR2220162	SAMEA104422495	CCAGCA[GC]C[CT]GCGGTAATTCC_ACTTTCGTTCTTGAT[CT][AG]A	illumina	23.274	-22.2222	2010-12-22	NA	marine pelagic biome (ENVO_01000023)	marine pelagic zone (ENVO_00000208)	sea water (ENVO_00002149)	marine biome/open ocean/water	marine_water	NAO	Trades - N. Atlantic Tropical Gyral Province (TRPG)	430	Mesopelagic	dark_ocean	0.22	3	picoplankton	1079	160316	583	5
PRJEB23771	ERR2220169	SAMEA104422500	CCAGCA[GC]C[CT]GCGGTAATTCC_ACTTTCGTTCTTGAT[CT][AG]A	illumina	-4.77867	-28.1687	2011-01-03	NA	marine pelagic biome (ENVO_01000023)	marine pelagic zone (ENVO_00000208)	sea water (ENVO_00002149)	marine biome/open ocean/water	marine_water	SAO	Trades - Western Tropical Atlantic Province	80	Epipelagic	sunlit	0.22	3	picoplankton	3037	100398	392	25
PRJEB23771	ERR2220170	SAMEA104422501	CCAGCA[GC]C[CT]GCGGTAATTCC_ACTTTCGTTCTTGAT[CT][AG]A	illumina	-4.77867	-28.1687	2011-01-03	NA	marine pelagic biome (ENVO_01000023)	marine pelagic zone (ENVO_00000208)	sea water (ENVO_00002149)	marine biome/open ocean/water	marine_water	SAO	Trades - Western Tropical Atlantic Province	110	Epipelagic	sunlit	0.22	3	picoplankton	2489	63762	251	16
PRJEB6610	ERR10234187	SAMEA2621298	CCAGCA[GC]C[CT]GCGGTAATTCC_ACTTTCGTTCTTGAT[CT][AG]A	illumina	-30.1471	-43.2915	2010-11-05	NA	marine pelagic biome (ENVO_01000023)	NA	sea water (ENVO_00002149)	NA	marine_water	SAO	Trades - South Atlantic Gyral Province (SATG)	800	Mesopelagic	dark_ocean	0.8	3	picoplankton +	5381	507201	2032	30
PRJEB6610	ERR10234083	SAMEA4397004	CCAGCA[GC]C[CT]GCGGTAATTCC_ACTTTCGTTCTTGAT[CT][AG]A	illumina	67.1675	0.2177	2013-06-04	NA	marine pelagic biome (ENVO_01000023)	NA	sea water (ENVO_00002149)	NA	marine_water	NAO	Polar - Atlantic Subarctic Province	651	Mesopelagic	dark_ocean	0.22	3	picoplankton	2652	485608	2067	20
PRJEB23771	ERR2220246	SAMEA104422581	CCAGCA[GC]C[CT]GCGGTAATTCC_ACTTTCGTTCTTGAT[CT][AG]A	illumina	23.274	-22.2222	2010-12-22	NA	marine pelagic biome (ENVO_01000023)	marine pelagic zone (ENVO_00000208)	sea water (ENVO_00002149)	marine biome/open ocean/water	marine_water	NAO	Trades - N. Atlantic Tropical Gyral Province (TRPG)	3	Surface	sunlit	0.22	3	picoplankton	2099	80377	348	33
PRJEB23918	ERR2238565	SAMEA104428981	CCGCGGTAATTCCAGCTC_GATCCC[CT][CT]AACTTTCGTTCTTGA	illumina	31.67	-64.17	2013-04-08	NA	oceanic epipelagic zone biome (ENVO_01000035)	surface water layer (ENVO_00010504)	sea water (ENVO_00002149)	oceanic epipelagic zone biome/marine oligotrophic desert/planktonic material	marine_water	NAO	Westerlies - N. Atlantic Subtropical Gyral Province (West) (STGW)	60	Epipelagic	sunlit	0.6	20	picoplankton +	3469	163039	745	23
PRJEB25259	ERR2357085	SAMEA104655562	GCAAGTCTGGTGCCA_ACGGTATCT[AG]ATC[AG]TCTTCG	illumina	61.5441	-55.9854	2013-10-27	NA	marine pelagic biome (ENVO_01000023)	NA	sea water (ENVO_00002149)	marine biome/oceanic pelagic zone/water	marine_water	NAO	Polar - Atlantic Arctic Province	200	Mesopelagic	dark_ocean	5	NA	picoplankton +	843	25925	120	12
PRJEB9737	ERR10235062	SAMEA4398421	CCAGCA[GC]C[CT]GCGGTAATTCC_ACTTTCGTTCTTGAT[CT][AG]A	illumina	61.5754	-55.9846	2013-10-27	NA	marine pelagic biome (ENVO_01000023)	NA	sea water (ENVO_00002149)	NA	marine_water	NAO	Polar - Atlantic Arctic Province	391	Mesopelagic	dark_ocean	3	20	picoplankton +	3591	619258	3068	22
PRJEB6610	ERR10234557	SAMEA2621029	CCAGCA[GC]C[CT]GCGGTAATTCC_ACTTTCGTTCTTGAT[CT][AG]A	illumina	-31.0266	4.665	2010-09-14	NA	marine pelagic biome (ENVO_01000023)	NA	sea water (ENVO_00002149)	NA	marine_water	SAO	Trades - South Atlantic Gyral Province (SATG)	5	Surface	sunlit	0.8	5	picoplankton +	4211	508939	2565	23
PRJEB6610	ERR10234080	SAMEA4396424	CCAGCA[GC]C[CT]GCGGTAATTCC_ACTTTCGTTCTTGAT[CT][AG]A	illumina	54.5305	-16.9377	2013-05-24	NA	marine pelagic biome (ENVO_01000023)	NA	sea water (ENVO_00002149)	NA	marine_water	NAO	Westerlies - N. Atlantic Drift Province (WWDR)	5	Surface	sunlit	0.22	3	picoplankton	1865	395151	2031	24
PRJEB23913	ERR2223220	SAMEA104432408	CCAGCA[GC]C[CT]GCGGTAATTCC_ACTTTCGTTCTTGAT[CT][AG]A	illumina	34.001	-12.781	2010-12-17	NA	marine pelagic biome (ENVO_01000023)	marine pelagic zone (ENVO_00000208)	sea water (ENVO_00002149)	marine biome/open ocean/saline water	marine_water	NAO	Westerlies - N. Atlantic Subtropical Gyral Province (East) (STGE)	3	Surface	sunlit	0.2	3	picoplankton	2107	78848	425	25
PRJEB6610	ERR10234239	SAMEA2623621	CCAGCA[GC]C[CT]GCGGTAATTCC_ACTTTCGTTCTTGAT[CT][AG]A	illumina	36.4121	-72.9289	2012-01-30	NA	marine pelagic biome (ENVO_01000023)	NA	sea water (ENVO_00002149)	NA	marine_water	NAO	Westerlies - Gulf Stream Province	390	Mesopelagic	dark_ocean	0.8	3	picoplankton +	4656	460248	2494	8
PRJEB23913	ERR2223232	SAMEA104432420	CCAGCA[GC]C[CT]GCGGTAATTCC_ACTTTCGTTCTTGAT[CT][AG]A	illumina	-4.779	-28.169	2011-01-03	NA	marine pelagic biome (ENVO_01000023)	marine pelagic zone (ENVO_00000208)	sea water (ENVO_00002149)	marine biome/open ocean/saline water	marine_water	SAO	Trades - Western Tropical Atlantic Province	3	Surface	sunlit	0.2	3	picoplankton	1917	58672	327	21
PRJEB6610	ERR10234081	SAMEA4396496	CCAGCA[GC]C[CT]GCGGTAATTCC_ACTTTCGTTCTTGAT[CT][AG]A	illumina	54.5451	-16.7943	2013-05-25	NA	marine pelagic biome (ENVO_01000023)	NA	sea water (ENVO_00002149)	NA	marine_water	NAO	Westerlies - N. Atlantic Drift Province (WWDR)	40	Epipelagic	sunlit	0.22	3	picoplankton	2125	381618	2133	23
PRJEB23913	ERR2223231	SAMEA104432419	CCAGCA[GC]C[CT]GCGGTAATTCC_ACTTTCGTTCTTGAT[CT][AG]A	illumina	-3.03	-27.326	2011-01-02	NA	marine pelagic biome (ENVO_01000023)	marine pelagic zone (ENVO_00000208)	sea water (ENVO_00002149)	marine biome/open ocean/saline water	marine_water	SAO	Trades - Western Tropical Atlantic Province	3	Surface	sunlit	0.2	3	picoplankton	2009	103461	600	18
PRJEB6610	ERR10234525	SAMEA2621048	CCAGCA[GC]C[CT]GCGGTAATTCC_ACTTTCGTTCTTGAT[CT][AG]A	illumina	-31.027	4.6802	2010-09-14	NA	marine pelagic biome (ENVO_01000023)	NA	sea water (ENVO_00002149)	NA	marine_water	SAO	Trades - South Atlantic Gyral Province (SATG)	50	Epipelagic	sunlit	0.8	5	picoplankton +	4960	519906	3019	26
PRJEB6610	ERR4227164	SAMEA2621145	CCAGCA[GC]C[CT]GCGGTAATTCC_ACTTTCGTTCTTGAT[CT][AG]A	illumina	-8.7789	-17.9099	2010-10-05	NA	marine pelagic biome (ENVO_01000023)	NA	sea water (ENVO_00002149)	NA	marine_water	SAO	Trades - South Atlantic Gyral Province (SATG)	5	Surface	sunlit	0.8	>0.8	picoplankton +	5722	667924	3913	30
PRJEB23913	ERR2223331	SAMEA104432519	CCAGCA[GC]C[CT]GCGGTAATTCC_ACTTTCGTTCTTGAT[CT][AG]A	illumina	18.996	-55.15	2011-06-27	NA	marine pelagic biome (ENVO_01000023)	marine pelagic zone (ENVO_00000208)	sea water (ENVO_00002149)	marine biome/open ocean/saline water	marine_water	NAO	Trades - N. Atlantic Tropical Gyral Province (TRPG)	3	Surface	sunlit	0.2	3	picoplankton	1596	16400	99	9
PRJNA326482	SRR3735262	SAMN05331320	CCAGCA[GC]C[CT]GCGGTAATTCC_ACTTTCGTTCTTGAT[CT][AG]A	illumina	10.617	-65.167	2014-05-15	NA	marine pelagic biome (ENVO_01000023)	marine layer (ENVO_01000295)	sea water (ENVO_00002149)	seawater	marine_water	NAO	Coastal - Guianas Coastal Province	198	Epipelagic	sunlit	0.2	2.7	picoplankton	2106	332218	2050	13
PRJEB6610	ERR4227251	SAMEA2623541	CCAGCA[GC]C[CT]GCGGTAATTCC_ACTTTCGTTCTTGAT[CT][AG]A	illumina	29.6394	-79.5395	2012-01-16	NA	marine pelagic biome (ENVO_01000023)	NA	sea water (ENVO_00002149)	NA	marine_water	NAO	Coastal - NW Atlantic Shelves Province	5	Surface	sunlit	0.8	>0.8	picoplankton +	5256	246354	1537	25
PRJNA733875	SRR14697295	SAMN19403377	CCAGCA[GC]C[CT]GCGGTAATTCC_ACTTTCGTTCTTGAT[CT][AG]A	illumina	45.62	-1.47618	2013-05-25	NA	marine pelagic biome (ENVO_01000023)	deep chlorophyll maximum layer (ENVO_01000326)	sea water (ENVO_00002149)	NA	marine_water	NAO	Coastal - NE Atlantic Shelves Province	NA	NA	sunlit	0.2	3	picoplankton	1361	50044	316	15
PRJEB23913	ERR2223233	SAMEA104432421	CCAGCA[GC]C[CT]GCGGTAATTCC_ACTTTCGTTCTTGAT[CT][AG]A	illumina	-7.283	-29.322	2011-01-04	NA	marine pelagic biome (ENVO_01000023)	marine pelagic zone (ENVO_00000208)	sea water (ENVO_00002149)	marine biome/open ocean/saline water	marine_water	SAO	Trades - South Atlantic Gyral Province (SATG)	3	Surface	sunlit	0.2	3	picoplankton	2680	297930	1928	25
PRJEB6610	ERR10234522	SAMEA2623783	CCAGCA[GC]C[CT]GCGGTAATTCC_ACTTTCGTTCTTGAT[CT][AG]A	illumina	34.1132	-49.9181	2012-03-01	NA	marine pelagic biome (ENVO_01000023)	NA	sea water (ENVO_00002149)	NA	marine_water	NAO	Westerlies - N. Atlantic Subtropical Gyral Province (West) (STGW)	5	Surface	sunlit	0.8	5	picoplankton +	5517	553473	3598	24
PRJEB55152	ERR10028094	SAMEA110460872	CCAGCA[GC]C[CT]GCGGTAATTCC_ACTTTCGTTCTTGAT[CT][AG]A	illumina	59.2667	10.7167	2009-09-22	NA	neritic epipelagic zone biome (ENVO_01000042)	deep chlorophyll maximum layer (ENVO_01000326)	sea water (ENVO_00002149)	NA	marine_water	NAO	Coastal - NE Atlantic Shelves Province	20	Epipelagic	sunlit	0.8	3	picoplankton +	2662	594562	3899	20
PRJEB23913	ERR2223240	SAMEA104432428	CCAGCA[GC]C[CT]GCGGTAATTCC_ACTTTCGTTCTTGAT[CT][AG]A	illumina	-24.792	-33.476	2011-01-20	NA	marine pelagic biome (ENVO_01000023)	marine pelagic zone (ENVO_00000208)	sea water (ENVO_00002149)	marine biome/open ocean/saline water	marine_water	SAO	Trades - South Atlantic Gyral Province (SATG)	3	Surface	sunlit	0.2	3	picoplankton	1359	96668	676	19
PRJEB6610	ERR10234541	SAMEA2619788	CCAGCA[GC]C[CT]GCGGTAATTCC_ACTTTCGTTCTTGAT[CT][AG]A	illumina	39.3991	19.3997	2009-11-23	NA	marine pelagic biome (ENVO_01000023)	NA	sea water (ENVO_00002149)	NA	marine_water	NAO	Westerlies - Mediterranean Sea, Black Sea Province	50	Epipelagic	sunlit	0.8	5	picoplankton +	6671	523459	3668	29
PRJEB6610	ERR10234491	SAMEA2619607	CCAGCA[GC]C[CT]GCGGTAATTCC_ACTTTCGTTCTTGAT[CT][AG]A	illumina	40.7003	2.873	2009-09-30	NA	marine pelagic biome (ENVO_01000023)	NA	sea water (ENVO_00002149)	NA	marine_water	NAO	Westerlies - Mediterranean Sea, Black Sea Province	70	Epipelagic	sunlit	0.8	5	picoplankton +	5989	679397	4815	36
PRJEB6610	ERR10234520	SAMEA2623723	CCAGCA[GC]C[CT]GCGGTAATTCC_ACTTTCGTTCTTGAT[CT][AG]A	illumina	33.061	-66.5435	2012-02-18	NA	marine pelagic biome (ENVO_01000023)	NA	sea water (ENVO_00002149)	NA	marine_water	NAO	Westerlies - N. Atlantic Subtropical Gyral Province (West) (STGW)	5	Surface	sunlit	0.8	5	picoplankton +	5050	545655	3886	27
PRJEB23913	ERR2223248	SAMEA104432436	CCAGCA[GC]C[CT]GCGGTAATTCC_ACTTTCGTTCTTGAT[CT][AG]A	illumina	-30.262	-2.435	2011-01-30	NA	marine pelagic biome (ENVO_01000023)	marine pelagic zone (ENVO_00000208)	sea water (ENVO_00002149)	marine biome/open ocean/saline water	marine_water	SAO	Trades - South Atlantic Gyral Province (SATG)	3	Surface	sunlit	0.2	3	picoplankton	586	79141	575	14
PRJEB6610	ERR10234450	SAMEA2591128	CCAGCA[GC]C[CT]GCGGTAATTCC_ACTTTCGTTCTTGAT[CT][AG]A	illumina	33.9235	32.8118	2009-12-15	NA	marine pelagic biome (ENVO_01000023)	NA	sea water (ENVO_00002149)	NA	marine_water	NAO	Westerlies - Mediterranean Sea, Black Sea Province	70	Epipelagic	sunlit	0.8	5	picoplankton +	7145	883095	6447	31
PRJEB84566	ERR2112703	SAMEA104228682	CCAGCA[GC]C[CT]GCGGTAATTCC_ACTTTCGTTCTTGAT[CT][AG]A	illumina	34.08	10.85	2008-06-15	NA	marine biome (ENVO_00000447)	NA	sea water (ENVO_00002149)	Marine biome/Oligotrophic environment/Sea water	marine_water	NAO	Westerlies - Mediterranean Sea, Black Sea Province	1	Surface	sunlit	0.45	2.7	picoplankton +	171	27126	201	5
PRJEB6610	ERR10234519	SAMEA2623641	CCAGCA[GC]C[CT]GCGGTAATTCC_ACTTTCGTTCTTGAT[CT][AG]A	illumina	39.2305	-70.0377	2012-02-02	NA	marine pelagic biome (ENVO_01000023)	NA	sea water (ENVO_00002149)	NA	marine_water	NAO	Westerlies - Gulf Stream Province	5	Surface	sunlit	0.8	5	picoplankton +	4965	649364	4840	33
PRJEB23913	ERR2223333	SAMEA104432521	CCAGCA[GC]C[CT]GCGGTAATTCC_ACTTTCGTTCTTGAT[CT][AG]A	illumina	20.804	-50.143	2011-06-29	NA	marine pelagic biome (ENVO_01000023)	marine pelagic zone (ENVO_00000208)	sea water (ENVO_00002149)	marine biome/open ocean/saline water	marine_water	NAO	Trades - N. Atlantic Tropical Gyral Province (TRPG)	3	Surface	sunlit	0.2	3	picoplankton	2106	44786	345	17
PRJEB23913	ERR2223251	SAMEA104432439	CCAGCA[GC]C[CT]GCGGTAATTCC_ACTTTCGTTCTTGAT[CT][AG]A	illumina	-31.832	6.857	2011-02-02	NA	marine pelagic biome (ENVO_01000023)	marine pelagic zone (ENVO_00000208)	sea water (ENVO_00002149)	marine biome/open ocean/saline water	marine_water	SAO	Trades - South Atlantic Gyral Province (SATG)	3	Surface	sunlit	0.2	3	picoplankton	797	25975	206	14
PRJEB25259	ERR2357072	SAMEA104655549	CCAGCA[GC]C[CT]GCGGTAATTCC_ACTTTCGTTCTTGAT[CT][AG]A	illumina	76.5	5	2016-07-01	NA	marine pelagic biome (ENVO_01000023)	NA	sea water (ENVO_00002149)	marine biome/oceanic pelagic zone/water	marine_water	NAO	Polar - Atlantic Arctic Province	500	Mesopelagic	dark_ocean	0.8	20	picoplankton +	1471	298854	2379	24
PRJEB25259	ERR2357070	SAMEA104655547	CCAGCA[GC]C[CT]GCGGTAATTCC_ACTTTCGTTCTTGAT[CT][AG]A	illumina	75.95	13.7833	2016-06-30	NA	marine pelagic biome (ENVO_01000023)	NA	sea water (ENVO_00002149)	marine biome/oceanic pelagic zone/water	marine_water	NAO	Polar - Atlantic Arctic Province	500	Mesopelagic	dark_ocean	0.8	20	picoplankton +	1549	265635	2115	20
PRJNA733875	SRR14697294	SAMN19403377	CCAGCA[GC]C[CT]GCGGTAATTCC_ACTTTCGTTCTTGAT[CT][AG]A	illumina	45.5556	-1.64045	2013-05-26	NA	marine pelagic biome (ENVO_01000023)	surface water layer (ENVO_00010504)	sea water (ENVO_00002149)	NA	marine_water	NAO	Coastal - NE Atlantic Shelves Province	1	Surface	sunlit	0.2	3	picoplankton	1278	64211	512	15
PRJEB6610	ERR10234540	SAMEA2619777	CCAGCA[GC]C[CT]GCGGTAATTCC_ACTTTCGTTCTTGAT[CT][AG]A	illumina	39.3888	19.3905	2009-11-23	NA	marine pelagic biome (ENVO_01000023)	NA	sea water (ENVO_00002149)	NA	marine_water	NAO	Westerlies - Mediterranean Sea, Black Sea Province	5	Surface	sunlit	0.8	5	picoplankton +	4917	498454	4030	28
PRJEB23913	ERR2223237	SAMEA104432425	CCAGCA[GC]C[CT]GCGGTAATTCC_ACTTTCGTTCTTGAT[CT][AG]A	illumina	-21.093	-35.972	2011-01-10	NA	marine pelagic biome (ENVO_01000023)	marine pelagic zone (ENVO_00000208)	sea water (ENVO_00002149)	marine biome/open ocean/saline water	marine_water	SAO	Trades - South Atlantic Gyral Province (SATG)	3	Surface	sunlit	0.2	3	picoplankton	1571	56924	463	18
PRJEB6610	ERR10234469	SAMEA2621282	CCAGCA[GC]C[CT]GCGGTAATTCC_ACTTTCGTTCTTGAT[CT][AG]A	illumina	-30.1484	-43.2705	2010-11-04	NA	marine pelagic biome (ENVO_01000023)	NA	sea water (ENVO_00002149)	NA	marine_water	SAO	Trades - South Atlantic Gyral Province (SATG)	120	Epipelagic	sunlit	0.8	5	picoplankton +	6694	606506	4962	25
PRJNA733875	SRR14697296	SAMN19403377	CCAGCA[GC]C[CT]GCGGTAATTCC_ACTTTCGTTCTTGAT[CT][AG]A	illumina	45.62	-1.47618	2013-05-25	NA	marine pelagic biome (ENVO_01000023)	surface water layer (ENVO_00010504)	sea water (ENVO_00002149)	NA	marine_water	NAO	Coastal - NE Atlantic Shelves Province	1	Surface	sunlit	0.2	3	picoplankton	1539	81324	690	17
PRJEB84566	ERR2112713	SAMEA104228692	CCAGCA[GC]C[CT]GCGGTAATTCC_ACTTTCGTTCTTGAT[CT][AG]A	illumina	34.73	13.19	2009-11-18	NA	marine biome (ENVO_00000447)	NA	sea water (ENVO_00002149)	Marine biome/Oligotrophic environment/Sea water	marine_water	NAO	Westerlies - Mediterranean Sea, Black Sea Province	1	Surface	sunlit	0.45	2.7	picoplankton +	979	24868	212	19
PRJEB6610	ERR10234514	SAMEA2623479	CCAGCA[GC]C[CT]GCGGTAATTCC_ACTTTCGTTCTTGAT[CT][AG]A	illumina	25.5264	-88.394	2012-01-09	NA	marine pelagic biome (ENVO_01000023)	NA	sea water (ENVO_00002149)	NA	marine_water	NAO	Trades - Caribbean Province	5	Surface	sunlit	0.8	5	picoplankton +	4834	595455	5145	25
PRJEB84566	ERR2112708	SAMEA104228687	CCAGCA[GC]C[CT]GCGGTAATTCC_ACTTTCGTTCTTGAT[CT][AG]A	illumina	34.74	12.55	2009-04-03	NA	marine biome (ENVO_00000447)	NA	sea water (ENVO_00002149)	Marine biome/Oligotrophic environment/Sea water	marine_water	NAO	Westerlies - Mediterranean Sea, Black Sea Province	1	Surface	sunlit	0.45	2.7	picoplankton +	354	42099	365	9
PRJEB6610	ERR10234550	SAMEA2620988	CCAGCA[GC]C[CT]GCGGTAATTCC_ACTTTCGTTCTTGAT[CT][AG]A	illumina	-32.2401	17.7103	2010-09-07	NA	marine pelagic biome (ENVO_01000023)	NA	sea water (ENVO_00002149)	NA	marine_water	SAO	Coastal - Benguela Current Coastal Province	5	Surface	sunlit	0.8	5	picoplankton +	2681	591666	5159	37
PRJEB6610	ERR10234528	SAMEA2623901	CCAGCA[GC]C[CT]GCGGTAATTCC_ACTTTCGTTCTTGAT[CT][AG]A	illumina	43.6792	-16.8344	2012-03-19	NA	marine pelagic biome (ENVO_01000023)	NA	sea water (ENVO_00002149)	NA	marine_water	NAO	Westerlies - N. Atlantic Drift Province (WWDR)	5	Surface	sunlit	0.8	5	picoplankton +	4235	609277	5403	25
PRJEB6610	ERR10234534	SAMEA2623879	CCAGCA[GC]C[CT]GCGGTAATTCC_ACTTTCGTTCTTGAT[CT][AG]A	illumina	36.1811	-28.9373	2012-03-09	NA	marine pelagic biome (ENVO_01000023)	NA	sea water (ENVO_00002149)	NA	marine_water	NAO	Westerlies - N. Atlantic Subtropical Gyral Province (East) (STGE)	80	Epipelagic	sunlit	0.8	5	picoplankton +	6851	561211	4978	26
PRJEB6610	ERR10234555	SAMEA2621169	CCAGCA[GC]C[CT]GCGGTAATTCC_ACTTTCGTTCTTGAT[CT][AG]A	illumina	-8.7296	-17.9604	2010-10-05	NA	marine pelagic biome (ENVO_01000023)	NA	sea water (ENVO_00002149)	NA	marine_water	SAO	Trades - South Atlantic Gyral Province (SATG)	100	Epipelagic	sunlit	0.8	5	picoplankton +	6916	533323	4769	27
PRJNA733875	SRR14696014	SAMN19403378	CCAGCA[GC]C[CT]GCGGTAATTCC_ACTTTCGTTCTTGAT[CT][AG]A	illumina	48.315	-4.3708	2013-06-28	NA	marine pelagic biome (ENVO_01000023)	surface water layer (ENVO_00010504)	sea water (ENVO_00002149)	NA	marine_water	NAO	Coastal - NE Atlantic Shelves Province	1	Surface	sunlit	3	20	picoplankton +	896	20376	183	8
PRJEB25259	ERR2357069	SAMEA104655546	CCAGCA[GC]C[CT]GCGGTAATTCC_ACTTTCGTTCTTGAT[CT][AG]A	illumina	73.5	13.8333	2016-06-24	NA	marine pelagic biome (ENVO_01000023)	NA	sea water (ENVO_00002149)	marine biome/oceanic pelagic zone/water	marine_water	NAO	Polar - Atlantic Arctic Province	500	Mesopelagic	dark_ocean	0.8	20	picoplankton +	1382	310368	2806	19
PRJEB6610	ERR10234523	SAMEA2623839	CCAGCA[GC]C[CT]GCGGTAATTCC_ACTTTCGTTCTTGAT[CT][AG]A	illumina	35.8427	-37.1526	2012-03-05	NA	marine pelagic biome (ENVO_01000023)	NA	sea water (ENVO_00002149)	NA	marine_water	NAO	Westerlies - N. Atlantic Subtropical Gyral Province (West) (STGW)	40	Epipelagic	sunlit	0.8	5	picoplankton +	5526	656562	6104	35
PRJEB6610	ERR10234539	SAMEA2619684	CCAGCA[GC]C[CT]GCGGTAATTCC_ACTTTCGTTCTTGAT[CT][AG]A	illumina	35.7528	14.2765	2009-11-02	NA	marine pelagic biome (ENVO_01000023)	NA	sea water (ENVO_00002149)	NA	marine_water	NAO	Westerlies - Mediterranean Sea, Black Sea Province	60	Epipelagic	sunlit	0.8	5	picoplankton +	7040	680038	6399	36
PRJEB84566	ERR2112712	SAMEA104228691	CCAGCA[GC]C[CT]GCGGTAATTCC_ACTTTCGTTCTTGAT[CT][AG]A	illumina	34.75	12.54	2009-11-18	NA	marine biome (ENVO_00000447)	NA	sea water (ENVO_00002149)	Marine biome/Oligotrophic environment/Sea water	marine_water	NAO	Westerlies - Mediterranean Sea, Black Sea Province	1	Surface	sunlit	0.45	2.7	picoplankton +	540	70969	675	11
PRJEB84566	ERR2112709	SAMEA104228688	CCAGCA[GC]C[CT]GCGGTAATTCC_ACTTTCGTTCTTGAT[CT][AG]A	illumina	34.74	13.2	2009-04-03	NA	marine biome (ENVO_00000447)	NA	sea water (ENVO_00002149)	Marine biome/Oligotrophic environment/Sea water	marine_water	NAO	Westerlies - Mediterranean Sea, Black Sea Province	1	Surface	sunlit	0.45	2.7	picoplankton +	755	32844	316	19
PRJEB6610	ERR10234518	SAMEA2623685	CCAGCA[GC]C[CT]GCGGTAATTCC_ACTTTCGTTCTTGAT[CT][AG]A	illumina	34.6712	-71.3093	2012-02-15	NA	marine pelagic biome (ENVO_01000023)	NA	sea water (ENVO_00002149)	NA	marine_water	NAO	Westerlies - N. Atlantic Subtropical Gyral Province (West) (STGW)	5	Surface	sunlit	0.8	5	picoplankton +	5414	611551	5889	27
PRJEB6610	ERR10234448	SAMEA2591103	CCAGCA[GC]C[CT]GCGGTAATTCC_ACTTTCGTTCTTGAT[CT][AG]A	illumina	42.1735	17.7252	2009-11-18	NA	marine pelagic biome (ENVO_01000023)	NA	sea water (ENVO_00002149)	NA	marine_water	NAO	Westerlies - Mediterranean Sea, Black Sea Province	55	Epipelagic	sunlit	0.8	5	picoplankton +	5947	553684	5464	31
PRJEB9737	ERR10235028	SAMEA4396981	CCAGCA[GC]C[CT]GCGGTAATTCC_ACTTTCGTTCTTGAT[CT][AG]A	illumina	67.161	0.3964	2013-06-03	NA	marine pelagic biome (ENVO_01000023)	NA	sea water (ENVO_00002149)	NA	marine_water	NAO	Polar - Atlantic Subarctic Province	25	Epipelagic	sunlit	3	20	picoplankton +	1008	590496	5982	14
PRJEB6610	ERR10234451	SAMEA2591115	CCAGCA[GC]C[CT]GCGGTAATTCC_ACTTTCGTTCTTGAT[CT][AG]A	illumina	33.9179	32.898	2009-12-15	NA	marine pelagic biome (ENVO_01000023)	NA	sea water (ENVO_00002149)	NA	marine_water	NAO	Westerlies - Mediterranean Sea, Black Sea Province	5	Surface	sunlit	0.8	5	picoplankton +	5396	890652	9236	30
PRJEB23771	ERR2220252	SAMEA104422582	CCAGCA[GC]C[CT]GCGGTAATTCC_ACTTTCGTTCTTGAT[CT][AG]A	illumina	23.274	-22.2222	2010-12-22	NA	marine pelagic biome (ENVO_01000023)	marine pelagic zone (ENVO_00000208)	sea water (ENVO_00002149)	marine biome/open ocean/water	marine_water	NAO	Trades - N. Atlantic Tropical Gyral Province (TRPG)	88	Epipelagic	sunlit	0.22	3	picoplankton	2590	122677	1306	35
PRJNA733875	SRR14697333	SAMN19403377	CCAGCA[GC]C[CT]GCGGTAATTCC_ACTTTCGTTCTTGAT[CT][AG]A	illumina	44.8792	-2.59575	2012-05-28	NA	marine pelagic biome (ENVO_01000023)	surface water layer (ENVO_00010504)	sea water (ENVO_00002149)	NA	marine_water	NAO	Westerlies - N. Atlantic Drift Province (WWDR)	1	Surface	sunlit	3	20	picoplankton +	1178	83973	908	16
PRJEB6610	ERR10234498	SAMEA2621126	CCAGCA[GC]C[CT]GCGGTAATTCC_ACTTTCGTTCTTGAT[CT][AG]A	illumina	-9.3	-9.5587	2010-09-28	NA	marine pelagic biome (ENVO_01000023)	NA	sea water (ENVO_00002149)	NA	marine_water	NAO	Trades - Eastern Tropical Atlantic Province	5	Surface	sunlit	0.8	5	picoplankton +	5881	716404	7755	32
PRJEB6610	ERR10234538	SAMEA2619675	CCAGCA[GC]C[CT]GCGGTAATTCC_ACTTTCGTTCTTGAT[CT][AG]A	illumina	35.759	14.2574	2009-11-02	NA	marine pelagic biome (ENVO_01000023)	NA	sea water (ENVO_00002149)	NA	marine_water	NAO	Westerlies - Mediterranean Sea, Black Sea Province	5	Surface	sunlit	0.8	5	picoplankton +	5298	484495	5246	36
PRJEB6610	ERR10235158	SAMEA2623919	CCAGCA[GC]C[CT]GCGGTAATTCC_ACTTTCGTTCTTGAT[CT][AG]A	illumina	43.7684	-16.9047	2012-03-19	NA	marine pelagic biome (ENVO_01000023)	NA	sea water (ENVO_00002149)	NA	marine_water	NAO	Westerlies - N. Atlantic Drift Province (WWDR)	5-160	Epipelagic	sunlit	0.22	3	picoplankton	4523	425601	4718	26
PRJEB23771	ERR2220177	SAMEA104422507	CCAGCA[GC]C[CT]GCGGTAATTCC_ACTTTCGTTCTTGAT[CT][AG]A	illumina	-25.8682	-27.5673	2011-01-22	NA	marine pelagic biome (ENVO_01000023)	marine pelagic zone (ENVO_00000208)	sea water (ENVO_00002149)	marine biome/open ocean/water	marine_water	SAO	Trades - South Atlantic Gyral Province (SATG)	130	Epipelagic	sunlit	0.22	3	picoplankton	2837	80442	899	26
PRJEB6610	ERR10234531	SAMEA2623958	CCAGCA[GC]C[CT]GCGGTAATTCC_ACTTTCGTTCTTGAT[CT][AG]A	illumina	43.7056	-16.8794	2012-03-20	NA	marine pelagic biome (ENVO_01000023)	NA	sea water (ENVO_00002149)	NA	marine_water	NAO	Westerlies - N. Atlantic Drift Province (WWDR)	25	Epipelagic	sunlit	0.8	5	picoplankton +	5124	615117	6875	30
PRJEB6610	ERR10234454	SAMEA2619754	CCAGCA[GC]C[CT]GCGGTAATTCC_ACTTTCGTTCTTGAT[CT][AG]A	illumina	39.5705	17.4101	2009-11-16	NA	marine pelagic biome (ENVO_01000023)	NA	sea water (ENVO_00002149)	NA	marine_water	NAO	Westerlies - Mediterranean Sea, Black Sea Province	30	Epipelagic	sunlit	0.8	5	picoplankton +	6659	890360	9988	36
PRJEB23913	ERR2223238	SAMEA104432426	CCAGCA[GC]C[CT]GCGGTAATTCC_ACTTTCGTTCTTGAT[CT][AG]A	illumina	-22.955	-36.925	2011-01-11	NA	marine pelagic biome (ENVO_01000023)	marine pelagic zone (ENVO_00000208)	sea water (ENVO_00002149)	marine biome/open ocean/saline water	marine_water	SAO	Trades - South Atlantic Gyral Province (SATG)	3	Surface	sunlit	0.2	3	picoplankton	1764	76095	880	21
PRJEB6610	ERR10234521	SAMEA2623743	CCAGCA[GC]C[CT]GCGGTAATTCC_ACTTTCGTTCTTGAT[CT][AG]A	illumina	31.6948	-64.2489	2012-02-24	NA	marine pelagic biome (ENVO_01000023)	NA	sea water (ENVO_00002149)	NA	marine_water	NAO	Westerlies - N. Atlantic Subtropical Gyral Province (West) (STGW)	5	Surface	sunlit	0.8	5	picoplankton +	6026	554789	6556	29
PRJEB6610	ERR10235101	SAMEA2621198	CCAGCA[GC]C[CT]GCGGTAATTCC_ACTTTCGTTCTTGAT[CT][AG]A	illumina	-20.9354	-35.1803	2010-10-16	NA	marine pelagic biome (ENVO_01000023)	NA	sea water (ENVO_00002149)	NA	marine_water	SAO	Trades - South Atlantic Gyral Province (SATG)	5	Surface	sunlit	0.22	3	picoplankton	4736	378609	4536	30
PRJEB9133	ERR861908	SAMEA3354482	CCAGCA[GC]C[CT]GCGGTAATTCC_ACTTTCGTTCTTGAT[CT][AG]A	454	59.25	10.71	2009-09-22	NA	neritic epipelagic zone biome (ENVO_01000042)	deep chlorophyll maximum layer (ENVO_01000326)	water	NA	marine_water	NAO	Coastal - NE Atlantic Shelves Province	20	Epipelagic	sunlit	0.8	3	picoplankton +	1020	23694	284	12
PRJEB6610	ERR10234524	SAMEA2623861	CCAGCA[GC]C[CT]GCGGTAATTCC_ACTTTCGTTCTTGAT[CT][AG]A	illumina	36.1715	-29.023	2012-03-09	NA	marine pelagic biome (ENVO_01000023)	NA	sea water (ENVO_00002149)	NA	marine_water	NAO	Westerlies - N. Atlantic Subtropical Gyral Province (East) (STGE)	5	Surface	sunlit	0.8	5	picoplankton +	5189	540050	6489	35
PRJNA733875	SRR14697339	SAMN19403377	CCAGCA[GC]C[CT]GCGGTAATTCC_ACTTTCGTTCTTGAT[CT][AG]A	illumina	45.2452	-2.11965	2012-05-27	NA	marine pelagic biome (ENVO_01000023)	surface water layer (ENVO_00010504)	sea water (ENVO_00002149)	NA	marine_water	NAO	Coastal - NE Atlantic Shelves Province	1	Surface	sunlit	3	20	picoplankton +	958	31206	375	14
PRJEB23771	ERR2220178	SAMEA104422513	CCAGCA[GC]C[CT]GCGGTAATTCC_ACTTTCGTTCTTGAT[CT][AG]A	illumina	-30.8817	0.967833	2011-01-31	NA	marine pelagic biome (ENVO_01000023)	marine pelagic zone (ENVO_00000208)	sea water (ENVO_00002149)	marine biome/open ocean/water	marine_water	SAO	Trades - South Atlantic Gyral Province (SATG)	3	Surface	sunlit	0.22	3	picoplankton	1410	45048	543	22
PRJEB6610	ERR10234449	SAMEA2591093	CCAGCA[GC]C[CT]GCGGTAATTCC_ACTTTCGTTCTTGAT[CT][AG]A	illumina	42.2038	17.715	2009-11-18	NA	marine pelagic biome (ENVO_01000023)	NA	sea water (ENVO_00002149)	NA	marine_water	NAO	Westerlies - Mediterranean Sea, Black Sea Province	5	Surface	sunlit	0.8	5	picoplankton +	6042	683347	8313	35
PRJEB6610	ERR10234526	SAMEA2623817	CCAGCA[GC]C[CT]GCGGTAATTCC_ACTTTCGTTCTTGAT[CT][AG]A	illumina	35.9346	-37.3032	2012-03-05	NA	marine pelagic biome (ENVO_01000023)	NA	sea water (ENVO_00002149)	NA	marine_water	NPO	Westerlies - N. Atlantic Subtropical Gyral Province (West) (STGW)	5	Surface	sunlit	0.8	5	picoplankton +	5413	620298	7552	29
PRJEB23913	ERR2223335	SAMEA104432523	CCAGCA[GC]C[CT]GCGGTAATTCC_ACTTTCGTTCTTGAT[CT][AG]A	illumina	23.735	-41.902	2011-07-02	NA	marine pelagic biome (ENVO_01000023)	marine pelagic zone (ENVO_00000208)	sea water (ENVO_00002149)	marine biome/open ocean/saline water	marine_water	NAO	Trades - N. Atlantic Tropical Gyral Province (TRPG)	3	Surface	sunlit	0.2	3	picoplankton	1100	18790	229	13
PRJEB6610	ERR10234496	SAMEA2619733	CCAGCA[GC]C[CT]GCGGTAATTCC_ACTTTCGTTCTTGAT[CT][AG]A	illumina	37.5057	17.2174	2009-11-15	NA	marine pelagic biome (ENVO_01000023)	NA	sea water (ENVO_00002149)	NA	marine_water	NAO	Westerlies - Mediterranean Sea, Black Sea Province	5	Surface	sunlit	0.8	5	picoplankton +	5627	666189	8172	32
PRJEB23913	ERR2223219	SAMEA104432407	CCAGCA[GC]C[CT]GCGGTAATTCC_ACTTTCGTTCTTGAT[CT][AG]A	illumina	35.135	-9.517	2010-12-16	NA	marine pelagic biome (ENVO_01000023)	marine pelagic zone (ENVO_00000208)	sea water (ENVO_00002149)	marine biome/open ocean/saline water	marine_water	NAO	Westerlies - N. Atlantic Subtropical Gyral Province (East) (STGE)	3	Surface	sunlit	0.2	3	picoplankton	2149	172914	2133	23
PRJEB23913	ERR2223235	SAMEA104432423	CCAGCA[GC]C[CT]GCGGTAATTCC_ACTTTCGTTCTTGAT[CT][AG]A	illumina	-15.831	-33.403	2011-01-08	NA	marine pelagic biome (ENVO_01000023)	marine pelagic zone (ENVO_00000208)	sea water (ENVO_00002149)	marine biome/open ocean/saline water	marine_water	SAO	Trades - South Atlantic Gyral Province (SATG)	3	Surface	sunlit	0.2	3	picoplankton	551	65971	827	7
PRJEB6610	ERR10234536	SAMEA2591077	CCAGCA[GC]C[CT]GCGGTAATTCC_ACTTTCGTTCTTGAT[CT][AG]A	illumina	37.0541	1.9478	2009-09-23	NA	marine pelagic biome (ENVO_01000023)	NA	sea water (ENVO_00002149)	NA	marine_water	NAO	Westerlies - Mediterranean Sea, Black Sea Province	42	Epipelagic	sunlit	0.8	5	picoplankton +	5575	662722	8344	44
PRJNA326482	SRR3735260	SAMN05331318	CCAGCA[GC]C[CT]GCGGTAATTCC_ACTTTCGTTCTTGAT[CT][AG]A	illumina	10.617	-65.167	2014-05-15	NA	marine pelagic biome (ENVO_01000023)	marine layer (ENVO_01000295)	sea water (ENVO_00002149)	seawater	marine_water	NAO	Coastal - Guianas Coastal Province	103	Epipelagic	sunlit	0.2	2.7	picoplankton	2355	247534	3128	25
PRJEB23913	ERR2223236	SAMEA104432424	CCAGCA[GC]C[CT]GCGGTAATTCC_ACTTTCGTTCTTGAT[CT][AG]A	illumina	-18.424	-34.644	2011-01-09	NA	marine pelagic biome (ENVO_01000023)	marine pelagic zone (ENVO_00000208)	sea water (ENVO_00002149)	marine biome/open ocean/saline water	marine_water	SAO	Trades - South Atlantic Gyral Province (SATG)	3	Surface	sunlit	0.2	3	picoplankton	1172	10276	130	15
PRJEB23913	ERR2223225	SAMEA104432413	CCAGCA[GC]C[CT]GCGGTAATTCC_ACTTTCGTTCTTGAT[CT][AG]A	illumina	16.164	-26.026	2010-12-25	NA	marine pelagic biome (ENVO_01000023)	marine pelagic zone (ENVO_00000208)	sea water (ENVO_00002149)	marine biome/open ocean/saline water	marine_water	NAO	Trades - N. Atlantic Tropical Gyral Province (TRPG)	3	Surface	sunlit	0.2	3	picoplankton	2522	210212	2733	24
PRJEB6610	ERR10234492	SAMEA2619570	CCAGCA[GC]C[CT]GCGGTAATTCC_ACTTTCGTTCTTGAT[CT][AG]A	illumina	40.6433	2.8751	2009-09-30	NA	marine pelagic biome (ENVO_01000023)	NA	sea water (ENVO_00002149)	NA	marine_water	NAO	Westerlies - Mediterranean Sea, Black Sea Province	5	Surface	sunlit	0.8	5	picoplankton +	5107	622104	8132	33
PRJEB23913	ERR2223228	SAMEA104432416	CCAGCA[GC]C[CT]GCGGTAATTCC_ACTTTCGTTCTTGAT[CT][AG]A	illumina	7.324	-25.996	2010-12-29	NA	marine pelagic biome (ENVO_01000023)	marine pelagic zone (ENVO_00000208)	sea water (ENVO_00002149)	marine biome/open ocean/saline water	marine_water	NAO	Trades - Western Tropical Atlantic Province	3	Surface	sunlit	0.2	3	picoplankton	1570	45241	600	18
PRJEB6610	ERR10234537	SAMEA2591060	CCAGCA[GC]C[CT]GCGGTAATTCC_ACTTTCGTTCTTGAT[CT][AG]A	illumina	37.051	1.9378	2009-09-23	NA	marine pelagic biome (ENVO_01000023)	NA	sea water (ENVO_00002149)	NA	marine_water	NAO	Westerlies - Mediterranean Sea, Black Sea Province	5	Surface	sunlit	0.8	5	picoplankton +	4456	474644	6355	31
PRJEB23913	ERR2223221	SAMEA104432409	CCAGCA[GC]C[CT]GCGGTAATTCC_ACTTTCGTTCTTGAT[CT][AG]A	illumina	29.683	-17.288	2010-12-19	NA	marine pelagic biome (ENVO_01000023)	marine pelagic zone (ENVO_00000208)	sea water (ENVO_00002149)	marine biome/open ocean/saline water	marine_water	NAO	Westerlies - N. Atlantic Subtropical Gyral Province (East) (STGE)	3	Surface	sunlit	0.2	3	picoplankton	1716	19607	263	21
PRJEB6610	ERR10234084	SAMEA4397072	CCAGCA[GC]C[CT]GCGGTAATTCC_ACTTTCGTTCTTGAT[CT][AG]A	illumina	76.1246	1.3648	2013-06-10	NA	marine pelagic biome (ENVO_01000023)	NA	sea water (ENVO_00002149)	NA	marine_water	NAO	Polar - Atlantic Arctic Province	499	Mesopelagic	dark_ocean	0.22	3	picoplankton	2801	396166	5334	23
PRJEB6610	ERR10234446	SAMEA2623564	CCAGCA[GC]C[CT]GCGGTAATTCC_ACTTTCGTTCTTGAT[CT][AG]A	illumina	29.851	-79.7064	2012-01-16	NA	marine pelagic biome (ENVO_01000023)	NA	sea water (ENVO_00002149)	NA	marine_water	NAO	Coastal - NW Atlantic Shelves Province	40	Epipelagic	sunlit	0.8	5	picoplankton +	5666	396648	5372	30
PRJEB23913	ERR2223245	SAMEA104432433	CCAGCA[GC]C[CT]GCGGTAATTCC_ACTTTCGTTCTTGAT[CT][AG]A	illumina	-28.091	-14.791	2011-01-26	NA	marine pelagic biome (ENVO_01000023)	marine pelagic zone (ENVO_00000208)	sea water (ENVO_00002149)	marine biome/open ocean/saline water	marine_water	SAO	Trades - South Atlantic Gyral Province (SATG)	3	Surface	sunlit	0.2	3	picoplankton	1606	56532	777	20
PRJEB9737	ERR10234993	SAMEA4398415	CCAGCA[GC]C[CT]GCGGTAATTCC_ACTTTCGTTCTTGAT[CT][AG]A	illumina	61.5754	-55.9846	2013-10-27	NA	marine pelagic biome (ENVO_01000023)	NA	sea water (ENVO_00002149)	NA	marine_water	NAO	Polar - Atlantic Arctic Province	391	Mesopelagic	dark_ocean	0.8	>0.8	picoplankton +	2819	175482	2422	24
PRJEB23913	ERR2223327	SAMEA104432515	CCAGCA[GC]C[CT]GCGGTAATTCC_ACTTTCGTTCTTGAT[CT][AG]A	illumina	15.069	-69.295	2011-06-22	NA	marine pelagic biome (ENVO_01000023)	marine pelagic zone (ENVO_00000208)	sea water (ENVO_00002149)	marine biome/open ocean/saline water	marine_water	NAO	Trades - Caribbean Province	3	Surface	sunlit	0.2	3	picoplankton	1159	16819	235	14
PRJEB23913	ERR2223325	SAMEA104432513	CCAGCA[GC]C[CT]GCGGTAATTCC_ACTTTCGTTCTTGAT[CT][AG]A	illumina	12.363	-74.039	2011-06-20	NA	marine pelagic biome (ENVO_01000023)	marine pelagic zone (ENVO_00000208)	sea water (ENVO_00002149)	marine biome/open ocean/saline water	marine_water	NAO	Trades - Caribbean Province	3	Surface	sunlit	0.2	3	picoplankton	1963	108329	1527	22
PRJEB6610	ERR10234532	SAMEA2623987	CCAGCA[GC]C[CT]GCGGTAATTCC_ACTTTCGTTCTTGAT[CT][AG]A	illumina	44.0497	-16.6034	2012-03-24	NA	marine pelagic biome (ENVO_01000023)	NA	sea water (ENVO_00002149)	NA	marine_water	NAO	Westerlies - N. Atlantic Drift Province (WWDR)	25	Epipelagic	sunlit	0.8	5	picoplankton +	5113	585884	8304	27
PRJEB9133	ERR861883	SAMEA3354457	CCAGCA[GC]C[CT]GCGGTAATTCC_ACTTTCGTTCTTGAT[CT][AG]A	454	43.17	28.83	2010-05-26	NA	neritic epipelagic zone biome (ENVO_01000042)	deep chlorophyll maximum layer (ENVO_01000326)	water	NA	marine_water	NAO	Westerlies - Mediterranean Sea, Black Sea Province	40	Epipelagic	sunlit	0.8	3	picoplankton +	588	25519	363	8
PRJEB6610	ERR10234453	SAMEA2619745	CCAGCA[GC]C[CT]GCGGTAATTCC_ACTTTCGTTCTTGAT[CT][AG]A	illumina	39.8386	17.4155	2009-11-16	NA	marine pelagic biome (ENVO_01000023)	NA	sea water (ENVO_00002149)	NA	marine_water	NAO	Westerlies - Mediterranean Sea, Black Sea Province	5	Surface	sunlit	0.8	5	picoplankton +	5688	805284	11593	36
PRJEB23913	ERR2223252	SAMEA104432440	CCAGCA[GC]C[CT]GCGGTAATTCC_ACTTTCGTTCTTGAT[CT][AG]A	illumina	-32.813	12.769	2011-02-04	NA	marine pelagic biome (ENVO_01000023)	marine pelagic zone (ENVO_00000208)	sea water (ENVO_00002149)	marine biome/open ocean/saline water	marine_water	SAO	Trades - South Atlantic Gyral Province (SATG)	3	Surface	sunlit	0.2	3	picoplankton	697	74213	1098	15
PRJEB6610	ERR10234452	SAMEA2619722	CCAGCA[GC]C[CT]GCGGTAATTCC_ACTTTCGTTCTTGAT[CT][AG]A	illumina	34.453	14.9538	2009-11-12	NA	marine pelagic biome (ENVO_01000023)	NA	sea water (ENVO_00002149)	NA	marine_water	NAO	Westerlies - Mediterranean Sea, Black Sea Province	5	Surface	sunlit	0.8	5	picoplankton +	5806	868438	13177	35
PRJEB6610	ERR10234591	SAMEA2623604	CCAGCA[GC]C[CT]GCGGTAATTCC_ACTTTCGTTCTTGAT[CT][AG]A	illumina	36.3698	-72.9669	2012-01-29	NA	marine pelagic biome (ENVO_01000023)	NA	sea water (ENVO_00002149)	NA	marine_water	NAO	Westerlies - Gulf Stream Province	5	Surface	sunlit	0.8	5	picoplankton +	7060	588948	9016	31
PRJEB6610	ERR10234517	SAMEA2623457	CCAGCA[GC]C[CT]GCGGTAATTCC_ACTTTCGTTCTTGAT[CT][AG]A	illumina	9.8481	-80.0454	2011-12-30	NA	marine pelagic biome (ENVO_01000023)	NA	sea water (ENVO_00002149)	NA	marine_water	NAO	Coastal - Guianas Coastal Province	5	Surface	sunlit	0.8	5	picoplankton +	5848	489722	7510	30
PRJEB6610	ERR10234105	SAMEA4398370	CCAGCA[GC]C[CT]GCGGTAATTCC_ACTTTCGTTCTTGAT[CT][AG]A	illumina	61.5427	-55.9869	2013-10-27	NA	marine pelagic biome (ENVO_01000023)	NA	sea water (ENVO_00002149)	NA	marine_water	NAO	Polar - Atlantic Arctic Province	5	Surface	sunlit	0.22	3	picoplankton	2051	483700	7486	22
PRJEB23913	ERR2223338	SAMEA104432526	CCAGCA[GC]C[CT]GCGGTAATTCC_ACTTTCGTTCTTGAT[CT][AG]A	illumina	26.911	-32.837	2011-07-05	NA	marine pelagic biome (ENVO_01000023)	marine pelagic zone (ENVO_00000208)	sea water (ENVO_00002149)	marine biome/open ocean/saline water	marine_water	NAO	Westerlies - N. Atlantic Subtropical Gyral Province (East) (STGE)	3	Surface	sunlit	0.2	3	picoplankton	2218	224145	3484	20
PRJEB23913	ERR2223337	SAMEA104432525	CCAGCA[GC]C[CT]GCGGTAATTCC_ACTTTCGTTCTTGAT[CT][AG]A	illumina	26.11	-35.258	2011-07-04	NA	marine pelagic biome (ENVO_01000023)	marine pelagic zone (ENVO_00000208)	sea water (ENVO_00002149)	marine biome/open ocean/saline water	marine_water	NAO	Westerlies - N. Atlantic Subtropical Gyral Province (East) (STGE)	3	Surface	sunlit	0.2	3	picoplankton	1563	36218	563	19
PRJEB6610	ERR10234529	SAMEA2621315	CCAGCA[GC]C[CT]GCGGTAATTCC_ACTTTCGTTCTTGAT[CT][AG]A	illumina	-40.6511	-52.182	2010-11-29	NA	marine pelagic biome (ENVO_01000023)	NA	sea water (ENVO_00002149)	NA	marine_water	SAO	Coastal - Brazil Current Coastal Province	5	Surface	sunlit	0.8	5	picoplankton +	5549	522012	8277	36
PRJEB23771	ERR2220240	SAMEA104422569	CCAGCA[GC]C[CT]GCGGTAATTCC_ACTTTCGTTCTTGAT[CT][AG]A	illumina	14.158	-71.6733	2011-06-21	NA	marine pelagic biome (ENVO_01000023)	marine pelagic zone (ENVO_00000208)	sea water (ENVO_00002149)	marine biome/open ocean/water	marine_water	NAO	Trades - Caribbean Province	3	Surface	sunlit	0.22	3	picoplankton	2844	100076	1603	26
PRJEB6610	ERR10234466	SAMEA2621082	CCAGCA[GC]C[CT]GCGGTAATTCC_ACTTTCGTTCTTGAT[CT][AG]A	illumina	-20.4091	-3.1759	2010-09-21	NA	marine pelagic biome (ENVO_01000023)	NA	sea water (ENVO_00002149)	NA	marine_water	SAO	Trades - South Atlantic Gyral Province (SATG)	5	Surface	sunlit	0.8	5	picoplankton +	5414	574552	9217	31
PRJEB23913	ERR2223234	SAMEA104432422	CCAGCA[GC]C[CT]GCGGTAATTCC_ACTTTCGTTCTTGAT[CT][AG]A	illumina	-13.736	-32.376	2011-01-07	NA	marine pelagic biome (ENVO_01000023)	marine pelagic zone (ENVO_00000208)	sea water (ENVO_00002149)	marine biome/open ocean/saline water	marine_water	SAO	Trades - South Atlantic Gyral Province (SATG)	3	Surface	sunlit	0.2	3	picoplankton	2247	159803	2565	26
PRJEB6610	ERR10234468	SAMEA2621265	CCAGCA[GC]C[CT]GCGGTAATTCC_ACTTTCGTTCTTGAT[CT][AG]A	illumina	-30.1367	-43.2899	2010-11-04	NA	marine pelagic biome (ENVO_01000023)	NA	sea water (ENVO_00002149)	NA	marine_water	SAO	Trades - South Atlantic Gyral Province (SATG)	5	Surface	sunlit	0.8	5	picoplankton +	4878	609234	9796	34
PRJEB23913	ERR2223244	SAMEA104432432	CCAGCA[GC]C[CT]GCGGTAATTCC_ACTTTCGTTCTTGAT[CT][AG]A	illumina	-27.553	-18.089	2011-01-25	NA	marine pelagic biome (ENVO_01000023)	marine pelagic zone (ENVO_00000208)	sea water (ENVO_00002149)	marine biome/open ocean/saline water	marine_water	SAO	Trades - South Atlantic Gyral Province (SATG)	3	Surface	sunlit	0.2	3	picoplankton	1166	48281	780	19
PRJNA733875	SRR14697287	SAMN19403377	CCAGCA[GC]C[CT]GCGGTAATTCC_ACTTTCGTTCTTGAT[CT][AG]A	illumina	45.1122	-2.28947	2013-05-26	NA	marine pelagic biome (ENVO_01000023)	surface water layer (ENVO_00010504)	sea water (ENVO_00002149)	NA	marine_water	NAO	Coastal - NE Atlantic Shelves Province	1	Surface	sunlit	0.2	3	picoplankton	1046	38184	617	13
PRJEB6610	ERR10234527	SAMEA2624011	CCAGCA[GC]C[CT]GCGGTAATTCC_ACTTTCGTTCTTGAT[CT][AG]A	illumina	44.0342	-16.5455	2012-03-08	NA	marine pelagic biome (ENVO_01000023)	NA	sea water (ENVO_00002149)	NA	marine_water	NAO	Westerlies - N. Atlantic Drift Province (WWDR)	100	Epipelagic	sunlit	0.8	5	picoplankton +	4734	599389	9744	31
PRJEB23913	ERR2223253	SAMEA104432441	CCAGCA[GC]C[CT]GCGGTAATTCC_ACTTTCGTTCTTGAT[CT][AG]A	illumina	-33.233	15.34	2011-02-05	NA	marine pelagic biome (ENVO_01000023)	marine pelagic zone (ENVO_00000208)	sea water (ENVO_00002149)	marine biome/open ocean/saline water	marine_water	SAO	Coastal - Benguela Current Coastal Province	3	Surface	sunlit	0.2	3	picoplankton	531	20401	334	8
PRJEB24595	ERR2269940	SAMEA104542762	CCAGCA[GC]C[CT]GCGGTAATTCC_ACTTTCGTTCTTGAT[CT][AG]ATGA	illumina	40.8083	14.25	2011-08-30	NA	marine biome (ENVO_00000447)	surface water layer (ENVO_00010504)	sea water (ENVO_00002149)	marine/sea water surface/sea water	marine_water	NAO	Westerlies - Mediterranean Sea, Black Sea Province	1	Surface	sunlit	1.2	NA	picoplankton +	1656	265958	4442	19
PRJEB23913	ERR2223223	SAMEA104432411	CCAGCA[GC]C[CT]GCGGTAATTCC_ACTTTCGTTCTTGAT[CT][AG]A	illumina	24.972	-21.053	2010-12-21	NA	marine pelagic biome (ENVO_01000023)	marine pelagic zone (ENVO_00000208)	sea water (ENVO_00002149)	marine biome/open ocean/saline water	marine_water	NAO	Trades - N. Atlantic Tropical Gyral Province (TRPG)	3	Surface	sunlit	0.2	3	picoplankton	2196	64026	1073	25
PRJEB6610	ERR10234182	SAMEA2621226	CCAGCA[GC]C[CT]GCGGTAATTCC_ACTTTCGTTCTTGAT[CT][AG]A	illumina	-21.0292	-35.3498	2010-10-16	NA	marine pelagic biome (ENVO_01000023)	NA	sea water (ENVO_00002149)	NA	marine_water	SAO	Trades - South Atlantic Gyral Province (SATG)	150	Epipelagic	sunlit	0.8	5	picoplankton +	6247	443391	7510	28
PRJEB23913	ERR2223332	SAMEA104432520	CCAGCA[GC]C[CT]GCGGTAATTCC_ACTTTCGTTCTTGAT[CT][AG]A	illumina	19.99	-52.637	2011-06-28	NA	marine pelagic biome (ENVO_01000023)	marine pelagic zone (ENVO_00000208)	sea water (ENVO_00002149)	marine biome/open ocean/saline water	marine_water	NAO	Trades - N. Atlantic Tropical Gyral Province (TRPG)	3	Surface	sunlit	0.2	3	picoplankton	1019	10363	176	10
PRJEB9133	ERR861922	SAMEA3354496	CCAGCA[GC]C[CT]GCGGTAATTCC_ACTTTCGTTCTTGAT[CT][AG]A	454	43.67	-5.58	2010-09-14	NA	neritic epipelagic zone biome (ENVO_01000042)	surface water layer (ENVO_00010504)	water	NA	marine_water	NAO	Coastal - Canary Coastal Province (EACB)	1	Surface	sunlit	0.8	3	picoplankton +	1147	22686	386	22
PRJEB6610	ERR10235109	SAMEA2621423	CCAGCA[GC]C[CT]GCGGTAATTCC_ACTTTCGTTCTTGAT[CT][AG]A	illumina	-47.2007	-57.9446	2010-12-06	NA	marine pelagic biome (ENVO_01000023)	NA	sea water (ENVO_00002149)	NA	marine_water	SAO	Coastal - SW Atlantic Shelves Province	40	Epipelagic	sunlit	0.22	3	picoplankton	1389	330261	5627	14
PRJEB23771	ERR2220171	SAMEA104422506	CCAGCA[GC]C[CT]GCGGTAATTCC_ACTTTCGTTCTTGAT[CT][AG]A	illumina	-25.8682	-27.5673	2011-01-22	NA	marine pelagic biome (ENVO_01000023)	marine pelagic zone (ENVO_00000208)	sea water (ENVO_00002149)	marine biome/open ocean/water	marine_water	SAO	Trades - South Atlantic Gyral Province (SATG)	3	Surface	sunlit	0.22	3	picoplankton	2063	107118	1827	27
PRJEB6610	ERR10234444	SAMEA2619505	CCAGCA[GC]C[CT]GCGGTAATTCC_ACTTTCGTTCTTGAT[CT][AG]A	illumina	38.0026	3.9992	2009-09-27	NA	marine pelagic biome (ENVO_01000023)	NA	sea water (ENVO_00002149)	NA	marine_water	NAO	Westerlies - Mediterranean Sea, Black Sea Province	5	Surface	sunlit	0.8	5	picoplankton +	3417	349628	5972	31
PRJEB23771	ERR2220184	SAMEA104422514	CCAGCA[GC]C[CT]GCGGTAATTCC_ACTTTCGTTCTTGAT[CT][AG]A	illumina	-30.8817	0.967833	2011-01-31	NA	marine pelagic biome (ENVO_01000023)	marine pelagic zone (ENVO_00000208)	sea water (ENVO_00002149)	marine biome/open ocean/water	marine_water	SAO	Trades - South Atlantic Gyral Province (SATG)	110	Epipelagic	sunlit	0.22	3	picoplankton	2856	120448	2060	31
PRJEB23913	ERR2223227	SAMEA104432415	CCAGCA[GC]C[CT]GCGGTAATTCC_ACTTTCGTTCTTGAT[CT][AG]A	illumina	9.564	-25.993	2010-12-28	NA	marine pelagic biome (ENVO_01000023)	marine pelagic zone (ENVO_00000208)	sea water (ENVO_00002149)	marine biome/open ocean/saline water	marine_water	NAO	Trades - Western Tropical Atlantic Province	3	Surface	sunlit	0.2	3	picoplankton	1255	15185	260	17
PRJEB84566	ERR2112711	SAMEA104228690	CCAGCA[GC]C[CT]GCGGTAATTCC_ACTTTCGTTCTTGAT[CT][AG]A	illumina	34.09	11.38	2009-11-17	NA	marine biome (ENVO_00000447)	NA	sea water (ENVO_00002149)	Marine biome/Oligotrophic environment/Sea water	marine_water	NAO	Westerlies - Mediterranean Sea, Black Sea Province	1	Surface	sunlit	0.45	2.7	picoplankton +	1037	27599	491	18
PRJEB84566	ERR2112707	SAMEA104228686	CCAGCA[GC]C[CT]GCGGTAATTCC_ACTTTCGTTCTTGAT[CT][AG]A	illumina	34.074	10.86	2009-04-02	NA	marine biome (ENVO_00000447)	NA	sea water (ENVO_00002149)	Marine biome/Oligotrophic environment/Sea water	marine_water	NAO	Westerlies - Mediterranean Sea, Black Sea Province	1	Surface	sunlit	0.45	2.7	picoplankton +	213	34114	614	10
PRJEB23913	ERR2223243	SAMEA104432431	CCAGCA[GC]C[CT]GCGGTAATTCC_ACTTTCGTTCTTGAT[CT][AG]A	illumina	-26.947	-21.4	2011-01-24	NA	marine pelagic biome (ENVO_01000023)	marine pelagic zone (ENVO_00000208)	sea water (ENVO_00002149)	marine biome/open ocean/saline water	marine_water	SAO	Trades - South Atlantic Gyral Province (SATG)	3	Surface	sunlit	0.2	3	picoplankton	1280	33878	611	19
PRJEB23913	ERR2223341	SAMEA104432529	CCAGCA[GC]C[CT]GCGGTAATTCC_ACTTTCGTTCTTGAT[CT][AG]A	illumina	30.966	-20.65	2011-07-09	NA	marine pelagic biome (ENVO_01000023)	marine pelagic zone (ENVO_00000208)	sea water (ENVO_00002149)	marine biome/open ocean/saline water	marine_water	NAO	Westerlies - N. Atlantic Subtropical Gyral Province (East) (STGE)	3	Surface	sunlit	0.2	3	picoplankton	1367	29735	546	23
PRJEB6610	ERR10234167	SAMEA2619468	CCAGCA[GC]C[CT]GCGGTAATTCC_ACTTTCGTTCTTGAT[CT][AG]A	illumina	36.5229	-4.0023	2009-09-21	NA	marine pelagic biome (ENVO_01000023)	NA	sea water (ENVO_00002149)	NA	marine_water	NAO	Westerlies - Mediterranean Sea, Black Sea Province	8	Epipelagic	sunlit	0.8	5	picoplankton +	4792	448120	8270	42
PRJEB23913	ERR2223249	SAMEA104432437	CCAGCA[GC]C[CT]GCGGTAATTCC_ACTTTCGTTCTTGAT[CT][AG]A	illumina	-30.882	0.968	2011-01-31	NA	marine pelagic biome (ENVO_01000023)	marine pelagic zone (ENVO_00000208)	sea water (ENVO_00002149)	marine biome/open ocean/saline water	marine_water	SAO	Trades - South Atlantic Gyral Province (SATG)	3	Surface	sunlit	0.2	3	picoplankton	1677	356774	6652	24
PRJEB6610	ERR10234438	SAMEA2619534	CCAGCA[GC]C[CT]GCGGTAATTCC_ACTTTCGTTCTTGAT[CT][AG]A	illumina	39.1633	5.916	2009-09-28	NA	marine pelagic biome (ENVO_01000023)	NA	sea water (ENVO_00002149)	NA	marine_water	NAO	Westerlies - Mediterranean Sea, Black Sea Province	5	Surface	sunlit	0.8	5	picoplankton +	5602	679234	12920	44
PRJEB23913	ERR2223226	SAMEA104432414	CCAGCA[GC]C[CT]GCGGTAATTCC_ACTTTCGTTCTTGAT[CT][AG]A	illumina	14.52	-26	2010-12-26	NA	marine pelagic biome (ENVO_01000023)	marine pelagic zone (ENVO_00000208)	sea water (ENVO_00002149)	marine biome/open ocean/saline water	marine_water	NAO	Trades - N. Atlantic Tropical Gyral Province (TRPG)	3	Surface	sunlit	0.2	3	picoplankton	2462	143984	2750	26
PRJEB9133	ERR861859	SAMEA3354433	CCAGCA[GC]C[CT]GCGGTAATTCC_ACTTTCGTTCTTGAT[CT][AG]A	454	40.81	14.25	2010-05-11	NA	neritic epipelagic zone biome (ENVO_01000042)	deep chlorophyll maximum layer (ENVO_01000326)	water	NA	marine_water	NAO	Westerlies - Mediterranean Sea, Black Sea Province	34	Epipelagic	sunlit	0.8	3	picoplankton +	1323	15676	315	22
PRJEB9737	ERR10235034	SAMEA4397204	CCAGCA[GC]C[CT]GCGGTAATTCC_ACTTTCGTTCTTGAT[CT][AG]A	illumina	72.5199	44.0552	2013-07-02	NA	marine pelagic biome (ENVO_01000023)	NA	sea water (ENVO_00002149)	NA	marine_water	NAO	Polar - Atlantic Subarctic Province	10-100	Epipelagic	sunlit	3	20	picoplankton +	1636	705931	14388	16
PRJEB23913	ERR2223342	SAMEA104432530	CCAGCA[GC]C[CT]GCGGTAATTCC_ACTTTCGTTCTTGAT[CT][AG]A	illumina	32.079	-17.266	2011-07-10	NA	marine pelagic biome (ENVO_01000023)	marine pelagic zone (ENVO_00000208)	sea water (ENVO_00002149)	marine biome/open ocean/saline water	marine_water	NAO	Westerlies - N. Atlantic Subtropical Gyral Province (East) (STGE)	3	Surface	sunlit	0.2	3	picoplankton	1992	189076	3854	24
PRJNA733875	SRR14697962	SAMN19403375	CCAGCA[GC]C[CT]GCGGTAATTCC_ACTTTCGTTCTTGAT[CT][AG]A	illumina	48.3333	-5.16667	2014-09-09	NA	marine pelagic biome (ENVO_01000023)	marine layer (ENVO_01000295)	sea water (ENVO_00002149)	NA	marine_water	NAO	Coastal - NE Atlantic Shelves Province	NA	NA	sunlit	0.2	3	picoplankton	1478	54110	1109	25
PRJNA733875	SRR14699052	SAMN19403376	CCAGCA[GC]C[CT]GCGGTAATTCC_ACTTTCGTTCTTGAT[CT][AG]A	illumina	13.904	-16.871	2015-11-24	NA	marine pelagic biome (ENVO_01000023)	surface water layer (ENVO_00010504)	sea water (ENVO_00002149)	NA	marine_water	NAO	Coastal - Canary Coastal Province (EACB)	1	Surface	sunlit	3	20	picoplankton +	1387	65102	1347	25
PRJEB6610	ERR10234473	SAMEA2619396	CCAGCA[GC]C[CT]GCGGTAATTCC_ACTTTCGTTCTTGAT[CT][AG]A	illumina	36.5533	-6.5669	2009-09-15	NA	marine pelagic biome (ENVO_01000023)	NA	sea water (ENVO_00002149)	NA	marine_water	NAO	Coastal - Canary Coastal Province (EACB)	5	Surface	sunlit	0.8	5	picoplankton +	4099	582400	12507	36
PRJNA733875	SRR14696100	SAMN19403378	CCAGCA[GC]C[CT]GCGGTAATTCC_ACTTTCGTTCTTGAT[CT][AG]A	illumina	48.125	-4.32598	2015-09-12	NA	marine pelagic biome (ENVO_01000023)	deep chlorophyll maximum layer (ENVO_01000326)	sea water (ENVO_00002149)	NA	marine_water	NAO	Coastal - NE Atlantic Shelves Province	NA	NA	sunlit	0.2	3	picoplankton	1246	47865	1032	15
PRJEB9133	ERR861926	SAMEA3354500	CCAGCA[GC]C[CT]GCGGTAATTCC_ACTTTCGTTCTTGAT[CT][AG]A	454	40.81	14.25	2009-10-13	NA	neritic epipelagic zone biome (ENVO_01000042)	surface water layer (ENVO_00010504)	water	NA	marine_water	NAO	Westerlies - Mediterranean Sea, Black Sea Province	1	Surface	sunlit	0.8	3	picoplankton +	1476	39884	860	25
PRJEB6610	ERR10234202	SAMEA2619654	CCAGCA[GC]C[CT]GCGGTAATTCC_ACTTTCGTTCTTGAT[CT][AG]A	illumina	37.4956	15.4945	2009-10-27	NA	marine pelagic biome (ENVO_01000023)	NA	sea water (ENVO_00002149)	NA	marine_water	NAO	Westerlies - Mediterranean Sea, Black Sea Province	5	Surface	sunlit	0.8	5	picoplankton +	3782	487561	10578	35
PRJNA733875	SRR14697289	SAMN19403377	CCAGCA[GC]C[CT]GCGGTAATTCC_ACTTTCGTTCTTGAT[CT][AG]A	illumina	45.3675	-1.96467	2013-05-26	NA	marine pelagic biome (ENVO_01000023)	deep chlorophyll maximum layer (ENVO_01000326)	sea water (ENVO_00002149)	NA	marine_water	NAO	Coastal - NE Atlantic Shelves Province	NA	NA	sunlit	0.2	3	picoplankton	1282	61637	1344	16
PRJEB6610	ERR10234495	SAMEA2619700	CCAGCA[GC]C[CT]GCGGTAATTCC_ACTTTCGTTCTTGAT[CT][AG]A	illumina	34.2116	13.7684	2009-11-11	NA	marine pelagic biome (ENVO_01000023)	NA	sea water (ENVO_00002149)	NA	marine_water	NAO	Westerlies - Mediterranean Sea, Black Sea Province	5	Surface	sunlit	0.8	5	picoplankton +	5244	531078	11775	31
PRJEB23913	ERR2223340	SAMEA104432528	CCAGCA[GC]C[CT]GCGGTAATTCC_ACTTTCGTTCTTGAT[CT][AG]A	illumina	29.967	-23.686	2011-07-08	NA	marine pelagic biome (ENVO_01000023)	marine pelagic zone (ENVO_00000208)	sea water (ENVO_00002149)	marine biome/open ocean/saline water	marine_water	NAO	Westerlies - N. Atlantic Subtropical Gyral Province (East) (STGE)	3	Surface	sunlit	0.2	3	picoplankton	2258	234214	5200	28
PRJEB25259	ERR2357074	SAMEA104655551	CCAGCA[GC]C[CT]GCGGTAATTCC_ACTTTCGTTCTTGAT[CT][AG]A	illumina	77.5	11	2016-07-08	NA	marine pelagic biome (ENVO_01000023)	NA	sea water (ENVO_00002149)	marine biome/oceanic pelagic zone/water	marine_water	NAO	Polar - Atlantic Arctic Province	500	Mesopelagic	dark_ocean	0.8	20	picoplankton +	2030	262290	5863	28
PRJNA733875	SRR14699059	SAMN19403376	CCAGCA[GC]C[CT]GCGGTAATTCC_ACTTTCGTTCTTGAT[CT][AG]A	illumina	13.904	-17.134	2015-11-24	NA	marine pelagic biome (ENVO_01000023)	surface water layer (ENVO_00010504)	sea water (ENVO_00002149)	NA	marine_water	NAO	Coastal - Canary Coastal Province (EACB)	1	Surface	sunlit	0.2	3	picoplankton	1303	52828	1214	30
PRJEB23913	ERR2223250	SAMEA104432438	CCAGCA[GC]C[CT]GCGGTAATTCC_ACTTTCGTTCTTGAT[CT][AG]A	illumina	-31.308	3.749	2011-02-01	NA	marine pelagic biome (ENVO_01000023)	marine pelagic zone (ENVO_00000208)	sea water (ENVO_00002149)	marine biome/open ocean/saline water	marine_water	SAO	Trades - South Atlantic Gyral Province (SATG)	3	Surface	sunlit	0.2	3	picoplankton	1253	96743	2232	20
PRJEB9737	ERR10235030	SAMEA4396934	CCAGCA[GC]C[CT]GCGGTAATTCC_ACTTTCGTTCTTGAT[CT][AG]A	illumina	67.141	0.2355	2013-06-03	NA	marine pelagic biome (ENVO_01000023)	NA	sea water (ENVO_00002149)	NA	marine_water	NAO	Polar - Atlantic Subarctic Province	5	Surface	sunlit	3	20	picoplankton +	910	679696	15732	15
PRJEB23729	ERR2212515	SAMEA104412714	CCAGCA[GC]C[CT]GCGGTAATTCC_ACTTTCGTTCTTGAT[CT][AG]A	illumina	42.14	-8.96	2015-01-23	NA	marine pelagic biome (ENVO_01000023)	NA	sea water (ENVO_00002149)	Sea water/Coastal upwelling/water	marine_water	NAO	Coastal - Canary Coastal Province (EACB)	30	Epipelagic	sunlit	0.22	3	picoplankton	1167	83120	1937	19
PRJNA733875	SRR14695991	SAMN19403378	CCAGCA[GC]C[CT]GCGGTAATTCC_ACTTTCGTTCTTGAT[CT][AG]A	illumina	47.2365	-3.21857	2013-06-25	NA	marine pelagic biome (ENVO_01000023)	surface water layer (ENVO_00010504)	sea water (ENVO_00002149)	NA	marine_water	NAO	Coastal - NE Atlantic Shelves Province	1	Surface	sunlit	0.2	3	picoplankton	941	31376	743	16
PRJNA733875	SRR14697281	SAMN19403377	CCAGCA[GC]C[CT]GCGGTAATTCC_ACTTTCGTTCTTGAT[CT][AG]A	illumina	44.993	-2.43595	2013-05-27	NA	marine pelagic biome (ENVO_01000023)	surface water layer (ENVO_00010504)	sea water (ENVO_00002149)	NA	marine_water	NAO	Coastal - NE Atlantic Shelves Province	1	Surface	sunlit	0.2	3	picoplankton	988	31050	736	16
PRJEB9737	ERR10235033	SAMEA4397163	CCAGCA[GC]C[CT]GCGGTAATTCC_ACTTTCGTTCTTGAT[CT][AG]A	illumina	72.5432	44.102	2013-07-01	NA	marine pelagic biome (ENVO_01000023)	NA	sea water (ENVO_00002149)	NA	marine_water	NAO	Polar - Atlantic Subarctic Province	40	Epipelagic	sunlit	3	20	picoplankton +	1134	646565	15337	18
PRJEB6610	ERR10234207	SAMEA2619486	CCAGCA[GC]C[CT]GCGGTAATTCC_ACTTTCGTTCTTGAT[CT][AG]A	illumina	36.5103	-3.9747	2009-09-21	NA	marine pelagic biome (ENVO_01000023)	NA	sea water (ENVO_00002149)	NA	marine_water	NAO	Westerlies - Mediterranean Sea, Black Sea Province	35	Epipelagic	sunlit	0.8	5	picoplankton +	6935	420066	10355	46
PRJNA733875	SRR14695988	SAMN19403378	CCAGCA[GC]C[CT]GCGGTAATTCC_ACTTTCGTTCTTGAT[CT][AG]A	illumina	47.6427	-3.86554	2013-06-26	NA	marine pelagic biome (ENVO_01000023)	surface water layer (ENVO_00010504)	sea water (ENVO_00002149)	NA	marine_water	NAO	Coastal - NE Atlantic Shelves Province	1	Surface	sunlit	0.2	3	picoplankton	1058	35927	893	21
PRJEB23913	ERR2223330	SAMEA104432518	CCAGCA[GC]C[CT]GCGGTAATTCC_ACTTTCGTTCTTGAT[CT][AG]A	illumina	18.064	-57.803	2011-06-26	NA	marine pelagic biome (ENVO_01000023)	marine pelagic zone (ENVO_00000208)	sea water (ENVO_00002149)	marine biome/open ocean/saline water	marine_water	NAO	Trades - N. Atlantic Tropical Gyral Province (TRPG)	3	Surface	sunlit	0.2	3	picoplankton	1546	230550	5999	18
PRJEB6610	ERR10234235	SAMEA2623504	CCAGCA[GC]C[CT]GCGGTAATTCC_ACTTTCGTTCTTGAT[CT][AG]A	illumina	25.6168	-88.4532	2012-01-09	NA	marine pelagic biome (ENVO_01000023)	NA	sea water (ENVO_00002149)	NA	marine_water	NAO	Trades - Caribbean Province	125	Epipelagic	sunlit	0.8	5	picoplankton +	5506	517068	13697	37
PRJEB6610	ERR10234085	SAMEA4397101	CCAGCA[GC]C[CT]GCGGTAATTCC_ACTTTCGTTCTTGAT[CT][AG]A	illumina	72.5128	44.0775	2013-07-01	NA	marine pelagic biome (ENVO_01000023)	NA	sea water (ENVO_00002149)	NA	marine_water	NAO	Polar - Atlantic Subarctic Province	5	Surface	sunlit	0.22	3	picoplankton	1021	469712	12503	15
PRJEB23913	ERR2223329	SAMEA104432517	CCAGCA[GC]C[CT]GCGGTAATTCC_ACTTTCGTTCTTGAT[CT][AG]A	illumina	17.427	-59.828	2011-06-25	NA	marine pelagic biome (ENVO_01000023)	marine pelagic zone (ENVO_00000208)	sea water (ENVO_00002149)	marine biome/open ocean/saline water	marine_water	NAO	Trades - Caribbean Province	3	Surface	sunlit	0.2	3	picoplankton	1109	12448	334	18
PRJEB23913	ERR2223334	SAMEA104432522	CCAGCA[GC]C[CT]GCGGTAATTCC_ACTTTCGTTCTTGAT[CT][AG]A	illumina	22.863	-44.528	2011-07-01	NA	marine pelagic biome (ENVO_01000023)	marine pelagic zone (ENVO_00000208)	sea water (ENVO_00002149)	marine biome/open ocean/saline water	marine_water	NAO	Trades - N. Atlantic Tropical Gyral Province (TRPG)	3	Surface	sunlit	0.2	3	picoplankton	311	14050	386	7
PRJNA733875	SRR14695987	SAMN19403378	CCAGCA[GC]C[CT]GCGGTAATTCC_ACTTTCGTTCTTGAT[CT][AG]A	illumina	47.7495	-3.95935	2013-06-26	NA	marine pelagic biome (ENVO_01000023)	surface water layer (ENVO_00010504)	sea water (ENVO_00002149)	NA	marine_water	NAO	Coastal - NE Atlantic Shelves Province	1	Surface	sunlit	0.2	3	picoplankton	1378	58913	1640	29
PRJEB9133	ERR861852	SAMEA3354426	CCAGCA[GC]C[CT]GCGGTAATTCC_ACTTTCGTTCTTGAT[CT][AG]A	454	48.77	-3.96	2010-04-20	NA	neritic epipelagic zone biome (ENVO_01000042)	surface water layer (ENVO_00010504)	water	NA	marine_water	NAO	Coastal - NE Atlantic Shelves Province	1	Surface	sunlit	0.8	3	picoplankton +	495	19025	531	15
PRJEB6610	ERR10235108	SAMEA2621401	CCAGCA[GC]C[CT]GCGGTAATTCC_ACTTTCGTTCTTGAT[CT][AG]A	illumina	-47.1863	-58.2902	2010-12-06	NA	marine pelagic biome (ENVO_01000023)	NA	sea water (ENVO_00002149)	NA	marine_water	SAO	Coastal - SW Atlantic Shelves Province	5	Surface	sunlit	0.22	3	picoplankton	1630	382973	10909	18
PRJNA733875	SRR14696001	SAMN19403378	CCAGCA[GC]C[CT]GCGGTAATTCC_ACTTTCGTTCTTGAT[CT][AG]A	illumina	47.3501	-2.85583	2013-06-22	NA	marine pelagic biome (ENVO_01000023)	surface water layer (ENVO_00010504)	sea water (ENVO_00002149)	NA	marine_water	NAO	Coastal - NE Atlantic Shelves Province	1	Surface	sunlit	0.2	3	picoplankton	1140	57810	1871	14
PRJNA733875	SRR14696113	SAMN19403378	CCAGCA[GC]C[CT]GCGGTAATTCC_ACTTTCGTTCTTGAT[CT][AG]A	illumina	47.451	-3.63283	2015-09-11	NA	marine pelagic biome (ENVO_01000023)	deep chlorophyll maximum layer (ENVO_01000326)	sea water (ENVO_00002149)	NA	marine_water	NAO	Coastal - NE Atlantic Shelves Province	NA	NA	sunlit	0.2	3	picoplankton	2041	68917	2275	35
PRJNA733875	SRR14695982	SAMN19403378	CCAGCA[GC]C[CT]GCGGTAATTCC_ACTTTCGTTCTTGAT[CT][AG]A	illumina	48.3062	-4.407	2013-06-28	NA	marine pelagic biome (ENVO_01000023)	surface water layer (ENVO_00010504)	sea water (ENVO_00002149)	NA	marine_water	NAO	Coastal - NE Atlantic Shelves Province	1	Surface	sunlit	0.2	3	picoplankton	950	28263	938	15
PRJNA733875	SRR14695992	SAMN19403378	CCAGCA[GC]C[CT]GCGGTAATTCC_ACTTTCGTTCTTGAT[CT][AG]A	illumina	47.2483	-2.935	2013-06-25	NA	marine pelagic biome (ENVO_01000023)	surface water layer (ENVO_00010504)	sea water (ENVO_00002149)	NA	marine_water	NAO	Coastal - NE Atlantic Shelves Province	1	Surface	sunlit	0.2	3	picoplankton	1170	56853	1913	17
PRJNA733875	SRR14697706	SAMN19403375	CCAGCA[GC]C[CT]GCGGTAATTCC_ACTTTCGTTCTTGAT[CT][AG]A	illumina	48.4333	-5.5	2015-03-11	NA	marine pelagic biome (ENVO_01000023)	marine layer (ENVO_01000295)	sea water (ENVO_00002149)	NA	marine_water	NAO	Coastal - NE Atlantic Shelves Province	NA	NA	sunlit	0.2	3	picoplankton	838	70052	2387	15
PRJNA733875	SRR14695981	SAMN19403378	CCAGCA[GC]C[CT]GCGGTAATTCC_ACTTTCGTTCTTGAT[CT][AG]A	illumina	48.299	-4.445	2013-06-28	NA	marine pelagic biome (ENVO_01000023)	surface water layer (ENVO_00010504)	sea water (ENVO_00002149)	NA	marine_water	NAO	Coastal - NE Atlantic Shelves Province	1	Surface	sunlit	0.2	3	picoplankton	937	26761	916	13
PRJNA733875	SRR14695979	SAMN19403378	CCAGCA[GC]C[CT]GCGGTAATTCC_ACTTTCGTTCTTGAT[CT][AG]A	illumina	48.3098	-4.3828	2013-06-28	NA	marine pelagic biome (ENVO_01000023)	surface water layer (ENVO_00010504)	sea water (ENVO_00002149)	NA	marine_water	NAO	Coastal - NE Atlantic Shelves Province	1	Surface	sunlit	0.2	3	picoplankton	1120	88452	3180	15
PRJEB9133	ERR861914	SAMEA3354488	CCAGCA[GC]C[CT]GCGGTAATTCC_ACTTTCGTTCTTGAT[CT][AG]A	454	59.25	10.71	2010-06-22	NA	neritic epipelagic zone biome (ENVO_01000042)	deep chlorophyll maximum layer (ENVO_01000326)	water	NA	marine_water	NAO	Coastal - NE Atlantic Shelves Province	10	Epipelagic	sunlit	0.8	3	picoplankton +	650	19465	724	12
PRJNA733875	SRR14697770	SAMN19403375	CCAGCA[GC]C[CT]GCGGTAATTCC_ACTTTCGTTCTTGAT[CT][AG]A	illumina	48.2667	-5.33333	2015-03-11	NA	marine pelagic biome (ENVO_01000023)	surface water layer (ENVO_00010504)	sea water (ENVO_00002149)	NA	marine_water	NAO	Coastal - NE Atlantic Shelves Province	1	Surface	sunlit	0.2	3	picoplankton	1122	60302	2342	25
PRJEB9133	ERR861925	SAMEA3354499	CCAGCA[GC]C[CT]GCGGTAATTCC_ACTTTCGTTCTTGAT[CT][AG]A	454	40.81	14.25	2009-10-13	NA	neritic epipelagic zone biome (ENVO_01000042)	deep chlorophyll maximum layer (ENVO_01000326)	water	NA	marine_water	NAO	Westerlies - Mediterranean Sea, Black Sea Province	23	Epipelagic	sunlit	0.8	3	picoplankton +	2054	31390	1233	31
PRJNA733875	SRR14699071	SAMN19403376	CCAGCA[GC]C[CT]GCGGTAATTCC_ACTTTCGTTCTTGAT[CT][AG]A	illumina	13.903	-16.872	2015-11-25	NA	marine pelagic biome (ENVO_01000023)	surface water layer (ENVO_00010504)	sea water (ENVO_00002149)	NA	marine_water	NAO	Coastal - Canary Coastal Province (EACB)	1	Surface	sunlit	0.2	3	picoplankton	1468	61455	2581	22
PRJNA733875	SRR14695980	SAMN19403378	CCAGCA[GC]C[CT]GCGGTAATTCC_ACTTTCGTTCTTGAT[CT][AG]A	illumina	48.3312	-4.5015	2013-06-28	NA	marine pelagic biome (ENVO_01000023)	surface water layer (ENVO_00010504)	sea water (ENVO_00002149)	NA	marine_water	NAO	Coastal - NE Atlantic Shelves Province	1	Surface	sunlit	0.2	3	picoplankton	867	33999	1446	15
PRJEB23729	ERR2212533	SAMEA104412732	CCAGCA[GC]C[CT]GCGGTAATTCC_ACTTTCGTTCTTGAT[CT][AG]A	illumina	42.14	-8.96	2015-06-03	NA	marine pelagic biome (ENVO_01000023)	NA	sea water (ENVO_00002149)	Sea water/Coastal upwelling/water	marine_water	NAO	Coastal - Canary Coastal Province (EACB)	0	Surface	sunlit	0.22	3	picoplankton	824	38884	1668	14
PRJNA733875	SRR14696003	SAMN19403378	CCAGCA[GC]C[CT]GCGGTAATTCC_ACTTTCGTTCTTGAT[CT][AG]A	illumina	47.5084	-2.99943	2013-06-22	NA	marine pelagic biome (ENVO_01000023)	surface water layer (ENVO_00010504)	sea water (ENVO_00002149)	NA	marine_water	NAO	Coastal - NE Atlantic Shelves Province	1	Surface	sunlit	0.2	3	picoplankton	1084	45804	2067	16
PRJNA733875	SRR14696088	SAMN19403378	CCAGCA[GC]C[CT]GCGGTAATTCC_ACTTTCGTTCTTGAT[CT][AG]A	illumina	48.3076	-4.3831	2015-09-14	NA	marine pelagic biome (ENVO_01000023)	surface water layer (ENVO_00010504)	sea water (ENVO_00002149)	NA	marine_water	NAO	Coastal - NE Atlantic Shelves Province	1	Surface	sunlit	3	20	picoplankton +	1239	75215	3719	15
PRJNA733875	SRR14697750	SAMN19403375	CCAGCA[GC]C[CT]GCGGTAATTCC_ACTTTCGTTCTTGAT[CT][AG]A	illumina	48.2667	-5	2015-03-12	NA	marine pelagic biome (ENVO_01000023)	surface water layer (ENVO_00010504)	sea water (ENVO_00002149)	NA	marine_water	NAO	Coastal - NE Atlantic Shelves Province	1	Surface	sunlit	0.2	3	picoplankton	1211	70093	3541	27
PRJNA733875	SRR14695984	SAMN19403378	CCAGCA[GC]C[CT]GCGGTAATTCC_ACTTTCGTTCTTGAT[CT][AG]A	illumina	48.3031	-4.2885	2013-06-28	NA	marine pelagic biome (ENVO_01000023)	surface water layer (ENVO_00010504)	sea water (ENVO_00002149)	NA	marine_water	NAO	Coastal - NE Atlantic Shelves Province	1	Surface	sunlit	0.2	3	picoplankton	1139	53419	2860	14
PRJNA733875	SRR14696002	SAMN19403378	CCAGCA[GC]C[CT]GCGGTAATTCC_ACTTTCGTTCTTGAT[CT][AG]A	illumina	47.3986	-2.95223	2013-06-22	NA	marine pelagic biome (ENVO_01000023)	surface water layer (ENVO_00010504)	sea water (ENVO_00002149)	NA	marine_water	NAO	Coastal - NE Atlantic Shelves Province	1	Surface	sunlit	0.2	3	picoplankton	1299	52798	2838	16
PRJNA733875	SRR14695993	SAMN19403378	CCAGCA[GC]C[CT]GCGGTAATTCC_ACTTTCGTTCTTGAT[CT][AG]A	illumina	47.248	-2.75172	2013-06-25	NA	marine pelagic biome (ENVO_01000023)	surface water layer (ENVO_00010504)	sea water (ENVO_00002149)	NA	marine_water	NAO	Coastal - NE Atlantic Shelves Province	1	Surface	sunlit	0.2	3	picoplankton	1043	45904	2471	18
PRJNA733875	SRR14695990	SAMN19403378	CCAGCA[GC]C[CT]GCGGTAATTCC_ACTTTCGTTCTTGAT[CT][AG]A	illumina	47.3163	-3.5054	2013-06-25	NA	marine pelagic biome (ENVO_01000023)	surface water layer (ENVO_00010504)	sea water (ENVO_00002149)	NA	marine_water	NAO	Coastal - NE Atlantic Shelves Province	1	Surface	sunlit	0.2	3	picoplankton	1016	42493	2409	18
PRJNA733875	SRR14697722	SAMN19403375	CCAGCA[GC]C[CT]GCGGTAATTCC_ACTTTCGTTCTTGAT[CT][AG]A	illumina	48.2833	-4.75	2014-09-11	NA	marine pelagic biome (ENVO_01000023)	surface water layer (ENVO_00010504)	sea water (ENVO_00002149)	NA	marine_water	NAO	Coastal - NE Atlantic Shelves Province	1	Surface	sunlit	0.2	3	picoplankton	611	56392	3738	15
PRJNA733875	SRR14695968	SAMN19403378	CCAGCA[GC]C[CT]GCGGTAATTCC_ACTTTCGTTCTTGAT[CT][AG]A	illumina	47.5886	-3.24781	2015-09-10	NA	marine pelagic biome (ENVO_01000023)	deep chlorophyll maximum layer (ENVO_01000326)	sea water (ENVO_00002149)	NA	marine_water	NAO	Coastal - NE Atlantic Shelves Province	NA	Epipelagic	sunlit	0.2	3	picoplankton	1549	78887	6143	25
PRJEB6610	ERR10234533	SAMEA2621470	CCAGCA[GC]C[CT]GCGGTAATTCC_ACTTTCGTTCTTGAT[CT][AG]A	illumina	-54.3739	-65.1342	2010-12-16	NA	marine pelagic biome (ENVO_01000023)	NA	sea water (ENVO_00002149)	NA	marine_water	SAO	Coastal - SW Atlantic Shelves Province	5	Surface	sunlit	0.8	5	picoplankton +	2426	465548	39240	30
PRJEB9737	ERR10235032	SAMEA4397044	CCAGCA[GC]C[CT]GCGGTAATTCC_ACTTTCGTTCTTGAT[CT][AG]A	illumina	76.1825	1.3918	2013-06-09	NA	marine pelagic biome (ENVO_01000023)	NA	sea water (ENVO_00002149)	NA	marine_water	NAO	Polar - Atlantic Arctic Province	5	Surface	sunlit	3	20	picoplankton +	1501	639270	55258	20
PRJNA733875	SRR14699056	SAMN19403376	CCAGCA[GC]C[CT]GCGGTAATTCC_ACTTTCGTTCTTGAT[CT][AG]A	illumina	13.895	-17.36	2015-11-24	NA	marine pelagic biome (ENVO_01000023)	surface water layer (ENVO_00010504)	sea water (ENVO_00002149)	NA	marine_water	NAO	Coastal - Canary Coastal Province (EACB)	1	Surface	sunlit	0.2	3	picoplankton	1593	50939	4552	29
PRJEB9133	ERR861887	SAMEA3354461	CCAGCA[GC]C[CT]GCGGTAATTCC_ACTTTCGTTCTTGAT[CT][AG]A	454	59.25	10.71	2010-06-22	NA	neritic epipelagic zone biome (ENVO_01000042)	surface water layer (ENVO_00010504)	water	NA	marine_water	NAO	Coastal - NE Atlantic Shelves Province	1	Surface	sunlit	0.8	3	picoplankton +	513	24519	2453	8
PRJNA733875	SRR14699051	SAMN19403376	CCAGCA[GC]C[CT]GCGGTAATTCC_ACTTTCGTTCTTGAT[CT][AG]A	illumina	14.355	-17.111	2015-11-25	NA	marine pelagic biome (ENVO_01000023)	surface water layer (ENVO_00010504)	sea water (ENVO_00002149)	NA	marine_water	NAO	Coastal - Canary Coastal Province (EACB)	1	Surface	sunlit	0.2	3	picoplankton	1351	47054	5193	23
PRJNA733875	SRR14699074	SAMN19403376	CCAGCA[GC]C[CT]GCGGTAATTCC_ACTTTCGTTCTTGAT[CT][AG]A	illumina	14.113	-16.919	2015-11-25	NA	marine pelagic biome (ENVO_01000023)	surface water layer (ENVO_00010504)	sea water (ENVO_00002149)	NA	marine_water	NAO	Coastal - Canary Coastal Province (EACB)	1	Surface	sunlit	0.2	3	picoplankton	1195	49337	5909	22
PRJNA733875	SRR14695997	SAMN19403378	CCAGCA[GC]C[CT]GCGGTAATTCC_ACTTTCGTTCTTGAT[CT][AG]A	illumina	47.3333	-2.75583	2013-06-24	NA	marine pelagic biome (ENVO_01000023)	surface water layer (ENVO_00010504)	sea water (ENVO_00002149)	NA	marine_water	NAO	Coastal - NE Atlantic Shelves Province	1	Surface	sunlit	0.2	3	picoplankton	1333	72840	8811	22
PRJNA733875	SRR14695964	SAMN19403378	CCAGCA[GC]C[CT]GCGGTAATTCC_ACTTTCGTTCTTGAT[CT][AG]A	illumina	47.4167	-2.7	2015-09-10	NA	marine pelagic biome (ENVO_01000023)	surface water layer (ENVO_00010504)	sea water (ENVO_00002149)	NA	marine_water	NAO	Coastal - NE Atlantic Shelves Province	1	Surface	sunlit	0.2	3	picoplankton	1512	74902	11212	27
PRJNA733875	SRR14695958	SAMN19403378	CCAGCA[GC]C[CT]GCGGTAATTCC_ACTTTCGTTCTTGAT[CT][AG]A	illumina	47.2495	-2.56928	2015-09-11	NA	marine pelagic biome (ENVO_01000023)	surface water layer (ENVO_00010504)	sea water (ENVO_00002149)	NA	marine_water	NAO	Coastal - NE Atlantic Shelves Province	1	Surface	sunlit	0.2	3	picoplankton	1359	67658	11593	26
PRJNA733875	SRR14696611	SAMN19403379	CCAGCA[GC]C[CT]GCGGTAATTCC_ACTTTCGTTCTTGAT[CT][AG]A	illumina	47.8332	-3.9387	2012-05-14	NA	marine pelagic biome (ENVO_01000023)	surface water layer (ENVO_00010504)	sea water (ENVO_00002149)	NA	marine_water	NAO	Coastal - NE Atlantic Shelves Province	1	Surface	sunlit	0.2	3	picoplankton	623	43026	10020	11
PRJNA385736	SRR7035528	SAMN08954028	CCAGCA[GC]C[CT]GCGGTAATTCC_ACTTTCGTTCTTGAT[CT][AG]A	illumina	-31.8634	115.708	2016-07-27	NA	marine benthic biome (ENVO_01000024)	NA	marine sediment (ENVO_03000033)	sediment	marine_sediment	IO	Coastal - Australia-Indonesia Coastal Province	12.3	not_applicable	not_applicable	NA	NA	not_applicable	325	97425	678	2
PRJNA385736	SRR7035258	SAMN08954157	CCAGCA[GC]C[CT]GCGGTAATTCC_ACTTTCGTTCTTGAT[CT][AG]A	illumina	-31.8634	115.708	2016-09-02	NA	marine benthic biome (ENVO_01000024)	NA	marine sediment (ENVO_03000033)	sediment	marine_sediment	IO	Coastal - Australia-Indonesia Coastal Province	13.1	not_applicable	not_applicable	NA	NA	not_applicable	1072	11483	12	1
PRJEB23771	ERR2220275	SAMEA104422615	CCAGCA[GC]C[CT]GCGGTAATTCC_ACTTTCGTTCTTGAT[CT][AG]A	illumina	-33.9072	37.0422	2011-02-17	NA	marine pelagic biome (ENVO_01000023)	marine pelagic zone (ENVO_00000208)	sea water (ENVO_00002149)	marine biome/open ocean/water	marine_water	IO	Trades - Indian S. Subtropical Gyre Province	4000	Bathypelagic	dark_ocean	0.22	3	picoplankton	153	10736	0	0
PRJEB6610	ERR10234641	SAMEA2620183	CCAGCA[GC]C[CT]GCGGTAATTCC_ACTTTCGTTCTTGAT[CT][AG]A	illumina	17.4855	68.0247	2010-03-22	NA	marine pelagic biome (ENVO_01000023)	NA	sea water (ENVO_00002149)	NA	marine_water	IO	Coastal - NW Arabian Upwelling Province	285	Mesopelagic	dark_ocean	3	>3	picoplankton +	700	538735	3	2
PRJEB23771	ERR2220276	SAMEA104422614	CCAGCA[GC]C[CT]GCGGTAATTCC_ACTTTCGTTCTTGAT[CT][AG]A	illumina	-33.9072	37.0422	2011-02-17	NA	marine pelagic biome (ENVO_01000023)	marine pelagic zone (ENVO_00000208)	sea water (ENVO_00002149)	marine biome/open ocean/water	marine_water	IO	Trades - Indian S. Subtropical Gyre Province	3000	Bathypelagic	dark_ocean	0.22	3	picoplankton	603	139033	1	1
PRJEB23771	ERR2220282	SAMEA104422622	CCAGCA[GC]C[CT]GCGGTAATTCC_ACTTTCGTTCTTGAT[CT][AG]A	illumina	-29.3535	69.4	2011-02-27	NA	marine pelagic biome (ENVO_01000023)	marine pelagic zone (ENVO_00000208)	sea water (ENVO_00002149)	marine biome/open ocean/water	marine_water	IO	Trades - Indian S. Subtropical Gyre Province	4000	Bathypelagic	dark_ocean	0.22	3	picoplankton	378	76925	2	2
PRJEB6610	ERR10234926	SAMEA2731149	CCAGCA[GC]C[CT]GCGGTAATTCC_ACTTTCGTTCTTGAT[CT][AG]A	illumina	-13.0655	46.9692	2010-05-25	NA	marine pelagic biome (ENVO_01000023)	NA	sea water (ENVO_00002149)	NA	marine_water	IO	Coastal - E. Africa Coastal Province	5	Surface	sunlit	5	20	picoplankton +	3421	976723	26	4
PRJEB6610	ERR10234927	SAMEA2731356	CCAGCA[GC]C[CT]GCGGTAATTCC_ACTTTCGTTCTTGAT[CT][AG]A	illumina	-17.4962	42.2173	2010-06-29	NA	marine pelagic biome (ENVO_01000023)	NA	sea water (ENVO_00002149)	NA	marine_water	IO	Coastal - E. Africa Coastal Province	5	Surface	sunlit	5	20	picoplankton +	4011	427097	12	9
PRJEB6610	ERR10234890	SAMEA2730773	CCAGCA[GC]C[CT]GCGGTAATTCC_ACTTTCGTTCTTGAT[CT][AG]A	illumina	-21.4593	54.3041	2010-05-11	NA	marine pelagic biome (ENVO_01000023)	NA	sea water (ENVO_00002149)	NA	marine_water	IO	Trades - Indian S. Subtropical Gyre Province	5	Surface	sunlit	5	20	picoplankton +	3465	557931	20	8
PRJEB6610	ERR10234174	SAMEA2620113	CCAGCA[GC]C[CT]GCGGTAATTCC_ACTTTCGTTCTTGAT[CT][AG]A	illumina	18.7341	66.3896	2010-03-20	NA	marine pelagic biome (ENVO_01000023)	NA	sea water (ENVO_00002149)	NA	marine_water	IO	Coastal - NW Arabian Upwelling Province	270	Mesopelagic	dark_ocean	0.8	5	picoplankton +	2080	488172	23	5
PRJEB6610	ERR10234166	SAMEA2620046	CCAGCA[GC]C[CT]GCGGTAATTCC_ACTTTCGTTCTTGAT[CT][AG]A	illumina	19.0351	64.5638	2010-03-16	NA	marine pelagic biome (ENVO_01000023)	NA	sea water (ENVO_00002149)	NA	marine_water	IO	Coastal - NW Arabian Upwelling Province	340	Mesopelagic	dark_ocean	0.8	5	picoplankton +	2162	447161	25	9
PRJEB23771	ERR2220278	SAMEA104422612	CCAGCA[GC]C[CT]GCGGTAATTCC_ACTTTCGTTCTTGAT[CT][AG]A	illumina	-33.9072	37.0422	2011-02-17	NA	marine pelagic biome (ENVO_01000023)	marine pelagic zone (ENVO_00000208)	sea water (ENVO_00002149)	marine biome/open ocean/water	marine_water	IO	Trades - Indian S. Subtropical Gyre Province	800	Mesopelagic	dark_ocean	0.22	3	picoplankton	1540	46803	7	2
PRJEB6610	ERR10234947	SAMEA2620524	CCAGCA[GC]C[CT]GCGGTAATTCC_ACTTTCGTTCTTGAT[CT][AG]A	illumina	-21.4689	54.3066	2010-05-11	NA	marine pelagic biome (ENVO_01000023)	NA	sea water (ENVO_00002149)	NA	marine_water	IO	Trades - Indian S. Subtropical Gyre Province	80	Epipelagic	sunlit	5	20	picoplankton +	2347	568530	181	7
PRJEB23771	ERR2220290	SAMEA104422628	CCAGCA[GC]C[CT]GCGGTAATTCC_ACTTTCGTTCTTGAT[CT][AG]A	illumina	-29.574	96.4073	2011-03-07	NA	marine pelagic biome (ENVO_01000023)	marine pelagic zone (ENVO_00000208)	sea water (ENVO_00002149)	marine biome/open ocean/water	marine_water	IO	Trades - Indian S. Subtropical Gyre Province	1790	Bathypelagic	dark_ocean	0.22	3	picoplankton	745	52508	25	6
PRJEB23771	ERR2220189	SAMEA104422523	CCAGCA[GC]C[CT]GCGGTAATTCC_ACTTTCGTTCTTGAT[CT][AG]A	illumina	-33.9072	37.0422	2011-02-17	NA	marine pelagic biome (ENVO_01000023)	marine pelagic zone (ENVO_00000208)	sea water (ENVO_00002149)	marine biome/open ocean/water	marine_water	IO	Trades - Indian S. Subtropical Gyre Province	800	Mesopelagic	dark_ocean	0.22	3	picoplankton	1369	80784	53	4
PRJEB6610	ERR10234640	SAMEA2620139	CCAGCA[GC]C[CT]GCGGTAATTCC_ACTTTCGTTCTTGAT[CT][AG]A	illumina	17.4825	67.9869	2010-03-22	NA	marine pelagic biome (ENVO_01000023)	NA	sea water (ENVO_00002149)	NA	marine_water	IO	Coastal - NW Arabian Upwelling Province	25	Epipelagic	sunlit	3	>3	picoplankton +	4956	566506	488	21
PRJEB6610	ERR10234639	SAMEA2620128	CCAGCA[GC]C[CT]GCGGTAATTCC_ACTTTCGTTCTTGAT[CT][AG]A	illumina	17.5294	67.9576	2010-03-22	NA	marine pelagic biome (ENVO_01000023)	NA	sea water (ENVO_00002149)	NA	marine_water	IO	Coastal - NW Arabian Upwelling Province	5	Surface	sunlit	3	>5	picoplankton +	4625	513726	519	21
PRJEB6610	ERR10234593	SAMEA2619984	CCAGCA[GC]C[CT]GCGGTAATTCC_ACTTTCGTTCTTGAT[CT][AG]A	illumina	20.8457	63.5851	2010-03-12	NA	marine pelagic biome (ENVO_01000023)	NA	sea water (ENVO_00002149)	NA	marine_water	IO	Coastal - NW Arabian Upwelling Province	600	Mesopelagic	dark_ocean	0.8	5	picoplankton +	2948	583809	603	14
PRJEB6610	ERR10234637	SAMEA2620403	CCAGCA[GC]C[CT]GCGGTAATTCC_ACTTTCGTTCTTGAT[CT][AG]A	illumina	-2.0465	72.1568	2010-04-16	NA	marine pelagic biome (ENVO_01000023)	NA	sea water (ENVO_00002149)	NA	marine_water	IO	Trades - Indian Monsoon Gyres Province	55	Epipelagic	sunlit	0.8	20	picoplankton +	6746	231906	288	26
PRJEB6610	ERR10235191	SAMEA2620570	CCAGCA[GC]C[CT]GCGGTAATTCC_ACTTTCGTTCTTGAT[CT][AG]A	illumina	-16.9534	53.9601	2010-05-17	NA	marine pelagic biome (ENVO_01000023)	NA	sea water (ENVO_00002149)	NA	marine_water	IO	Trades - Indian S. Subtropical Gyre Province	75	Epipelagic	sunlit	0.22	1.6	picoplankton	3934	364566	469	20
PRJEB23771	ERR2220194	SAMEA104422532	CCAGCA[GC]C[CT]GCGGTAATTCC_ACTTTCGTTCTTGAT[CT][AG]A	illumina	-29.3535	69.4	2011-02-27	NA	marine pelagic biome (ENVO_01000023)	marine pelagic zone (ENVO_00000208)	sea water (ENVO_00002149)	marine biome/open ocean/water	marine_water	IO	Trades - Indian S. Subtropical Gyre Province	2500	Bathypelagic	dark_ocean	0.22	3	picoplankton	421	69277	90	6
PRJEB6610	ERR10234597	SAMEA2619878	CCAGCA[GC]C[CT]GCGGTAATTCC_ACTTTCGTTCTTGAT[CT][AG]A	illumina	22.1233	38.1983	2010-01-13	NA	marine pelagic biome (ENVO_01000023)	NA	sea water (ENVO_00002149)	NA	marine_water	IO	Coastal - Red Sea, Persian Gulf Province	40	Epipelagic	sunlit	0.8	>0.8	picoplankton +	3978	297575	432	31
PRJEB6610	ERR10235095	SAMEA2620882	CCAGCA[GC]C[CT]GCGGTAATTCC_ACTTTCGTTCTTGAT[CT][AG]A	illumina	-35.1889	26.2905	2010-07-12	NA	marine pelagic biome (ENVO_01000023)	NA	sea water (ENVO_00002149)	NA	marine_water	IO	Coastal - E. Africa Coastal Province	850	Mesopelagic	dark_ocean	0.22	3	picoplankton	5187	326302	512	25
PRJEB23771	ERR2220202	SAMEA104422537	CCAGCA[GC]C[CT]GCGGTAATTCC_ACTTTCGTTCTTGAT[CT][AG]A	illumina	-29.574	96.4073	2011-03-07	NA	marine pelagic biome (ENVO_01000023)	marine pelagic zone (ENVO_00000208)	sea water (ENVO_00002149)	marine biome/open ocean/water	marine_water	IO	Trades - Indian S. Subtropical Gyre Province	650	Mesopelagic	dark_ocean	0.22	3	picoplankton	821	42298	67	3
PRJNA385736	SRR5924864	SAMN07482718	CCAGCA[GC]C[CT]GCGGTAATTCC_ACTTTCGTTCTTGAT[CT][AG]A	illumina	-34.2794	132.584	2015-12-07	NA	marine pelagic biome (ENVO_01000023)	marine layer (ENVO_01000295)	sea water (ENVO_00002149)	Pelagic	marine_water	IO	Coastal - Australia-Indonesia Coastal Province	100	Epipelagic	sunlit	0.22	NA	picoplankton +	2226	82649	139	18
PRJEB6610	ERR10234889	SAMEA2620484	CCAGCA[GC]C[CT]GCGGTAATTCC_ACTTTCGTTCTTGAT[CT][AG]A	illumina	-21.4612	56.7654	2010-05-09	NA	marine pelagic biome (ENVO_01000023)	NA	sea water (ENVO_00002149)	NA	marine_water	IO	Trades - Indian S. Subtropical Gyre Province	120	Epipelagic	sunlit	5	20	picoplankton +	6888	600544	1011	17
PRJEB23771	ERR2220200	SAMEA104422538	CCAGCA[GC]C[CT]GCGGTAATTCC_ACTTTCGTTCTTGAT[CT][AG]A	illumina	-29.574	96.4073	2011-03-07	NA	marine pelagic biome (ENVO_01000023)	marine pelagic zone (ENVO_00000208)	sea water (ENVO_00002149)	marine biome/open ocean/water	marine_water	IO	Trades - Indian S. Subtropical Gyre Province	950	Mesopelagic	dark_ocean	0.22	3	picoplankton	710	44353	77	3
PRJEB6610	ERR10235165	SAMEA2620815	CCAGCA[GC]C[CT]GCGGTAATTCC_ACTTTCGTTCTTGAT[CT][AG]A	illumina	-29.5046	37.9599	2010-07-07	NA	marine pelagic biome (ENVO_01000023)	NA	sea water (ENVO_00002149)	NA	marine_water	IO	Trades - Indian S. Subtropical Gyre Province	1000	Bathypelagic	dark_ocean	0.22	3	picoplankton	5074	312245	553	23
PRJEB23771	ERR2220188	SAMEA104422524	CCAGCA[GC]C[CT]GCGGTAATTCC_ACTTTCGTTCTTGAT[CT][AG]A	illumina	-33.9072	37.0422	2011-02-17	NA	marine pelagic biome (ENVO_01000023)	marine pelagic zone (ENVO_00000208)	sea water (ENVO_00002149)	marine biome/open ocean/water	marine_water	IO	Trades - Indian S. Subtropical Gyre Province	1200	Bathypelagic	dark_ocean	0.22	3	picoplankton	800	29382	54	7
PRJEB23771	ERR2220190	SAMEA104422522	CCAGCA[GC]C[CT]GCGGTAATTCC_ACTTTCGTTCTTGAT[CT][AG]A	illumina	-33.9072	37.0422	2011-02-17	NA	marine pelagic biome (ENVO_01000023)	marine pelagic zone (ENVO_00000208)	sea water (ENVO_00002149)	marine biome/open ocean/water	marine_water	IO	Trades - Indian S. Subtropical Gyre Province	450	Mesopelagic	dark_ocean	0.22	3	picoplankton	1443	49388	111	3
PRJNA385736	SRR5924726	SAMN07482692	CCAGCA[GC]C[CT]GCGGTAATTCC_ACTTTCGTTCTTGAT[CT][AG]A	illumina	-33.3857	130.287	2015-12-15	NA	marine pelagic biome (ENVO_01000023)	marine layer (ENVO_01000295)	sea water (ENVO_00002149)	Pelagic	marine_water	IO	Coastal - Australia-Indonesia Coastal Province	100	Epipelagic	sunlit	0.22	NA	picoplankton +	2305	114992	267	19
PRJEB6610	ERR10235140	SAMEA2620666	CCAGCA[GC]C[CT]GCGGTAATTCC_ACTTTCGTTCTTGAT[CT][AG]A	illumina	-15.3379	43.2948	2010-06-26	NA	marine pelagic biome (ENVO_01000023)	NA	sea water (ENVO_00002149)	NA	marine_water	IO	Coastal - E. Africa Coastal Province	1000	Bathypelagic	dark_ocean	0.22	3	picoplankton	5645	377180	917	28
PRJEB6610	ERR10235177	SAMEA2619879	CCAGCA[GC]C[CT]GCGGTAATTCC_ACTTTCGTTCTTGAT[CT][AG]A	illumina	18.3967	39.875	2010-01-20	NA	marine pelagic biome (ENVO_01000023)	NA	sea water (ENVO_00002149)	NA	marine_water	IO	Coastal - Red Sea, Persian Gulf Province	5	Surface	sunlit	0.22	1.6	picoplankton	3063	401645	985	17
PRJEB23771	ERR2220195	SAMEA104422531	CCAGCA[GC]C[CT]GCGGTAATTCC_ACTTTCGTTCTTGAT[CT][AG]A	illumina	-29.3535	69.4	2011-02-27	NA	marine pelagic biome (ENVO_01000023)	marine pelagic zone (ENVO_00000208)	sea water (ENVO_00002149)	marine biome/open ocean/water	marine_water	IO	Trades - Indian S. Subtropical Gyre Province	1065	Bathypelagic	dark_ocean	0.22	3	picoplankton	1270	57578	142	15
PRJEB6610	ERR10234191	SAMEA2730747	CCAGCA[GC]C[CT]GCGGTAATTCC_ACTTTCGTTCTTGAT[CT][AG]A	illumina	18.5745	66.4895	2010-03-18	NA	marine pelagic biome (ENVO_01000023)	NA	sea water (ENVO_00002149)	NA	marine_water	IO	Coastal - NW Arabian Upwelling Province	2	Surface	sunlit	0.8	5	picoplankton +	2826	472176	1215	13
PRJEB23771	ERR2220294	SAMEA104422625	CCAGCA[GC]C[CT]GCGGTAATTCC_ACTTTCGTTCTTGAT[CT][AG]A	illumina	-29.574	96.4073	2011-03-07	NA	marine pelagic biome (ENVO_01000023)	marine pelagic zone (ENVO_00000208)	sea water (ENVO_00002149)	marine biome/open ocean/water	marine_water	IO	Trades - Indian S. Subtropical Gyre Province	420	Mesopelagic	dark_ocean	0.22	3	picoplankton	942	46234	121	4
PRJEB23771	ERR2220199	SAMEA104422540	CCAGCA[GC]C[CT]GCGGTAATTCC_ACTTTCGTTCTTGAT[CT][AG]A	illumina	-29.574	96.4073	2011-03-07	NA	marine pelagic biome (ENVO_01000023)	marine pelagic zone (ENVO_00000208)	sea water (ENVO_00002149)	marine biome/open ocean/water	marine_water	IO	Trades - Indian S. Subtropical Gyre Province	2600	Bathypelagic	dark_ocean	0.22	3	picoplankton	170	37763	102	1
PRJEB6610	ERR10234554	SAMEA2620023	CCAGCA[GC]C[CT]GCGGTAATTCC_ACTTTCGTTCTTGAT[CT][AG]A	illumina	19.0284	64.5126	2010-03-15	NA	marine pelagic biome (ENVO_01000023)	NA	sea water (ENVO_00002149)	NA	marine_water	IO	Coastal - NW Arabian Upwelling Province	25	Epipelagic	sunlit	0.8	5	picoplankton +	5868	576685	1602	27
PRJNA385736	SRR5924535	SAMN07482701	CCAGCA[GC]C[CT]GCGGTAATTCC_ACTTTCGTTCTTGAT[CT][AG]A	illumina	-35.0485	134.09	2015-12-04	NA	marine pelagic biome (ENVO_01000023)	marine layer (ENVO_01000295)	sea water (ENVO_00002149)	Pelagic	marine_water	IO	Coastal - Australia-Indonesia Coastal Province	76	Epipelagic	sunlit	0.22	NA	picoplankton +	1720	73811	224	19
PRJEB23771	ERR2220197	SAMEA104422529	CCAGCA[GC]C[CT]GCGGTAATTCC_ACTTTCGTTCTTGAT[CT][AG]A	illumina	-29.3535	69.4	2011-02-27	NA	marine pelagic biome (ENVO_01000023)	marine pelagic zone (ENVO_00000208)	sea water (ENVO_00002149)	marine biome/open ocean/water	marine_water	IO	Trades - Indian S. Subtropical Gyre Province	400	Mesopelagic	dark_ocean	0.22	3	picoplankton	487	42791	134	4
PRJEB23771	ERR2220196	SAMEA104422530	CCAGCA[GC]C[CT]GCGGTAATTCC_ACTTTCGTTCTTGAT[CT][AG]A	illumina	-29.3535	69.4	2011-02-27	NA	marine pelagic biome (ENVO_01000023)	marine pelagic zone (ENVO_00000208)	sea water (ENVO_00002149)	marine biome/open ocean/water	marine_water	IO	Trades - Indian S. Subtropical Gyre Province	715	Mesopelagic	dark_ocean	0.22	3	picoplankton	912	51914	170	5
PRJEB6610	ERR10235176	SAMEA2619857	CCAGCA[GC]C[CT]GCGGTAATTCC_ACTTTCGTTCTTGAT[CT][AG]A	illumina	21.9467	38.2517	2010-01-13	NA	marine pelagic biome (ENVO_01000023)	NA	sea water (ENVO_00002149)	NA	marine_water	IO	Coastal - Red Sea, Persian Gulf Province	5	Surface	sunlit	0.22	1.6	picoplankton	3259	329649	1105	18
PRJNA385736	SRR5924546	SAMN07482681	CCAGCA[GC]C[CT]GCGGTAATTCC_ACTTTCGTTCTTGAT[CT][AG]A	illumina	-33.3857	130.287	2015-12-15	NA	marine pelagic biome (ENVO_01000023)	marine layer (ENVO_01000295)	sea water (ENVO_00002149)	Pelagic	marine_water	IO	Coastal - Australia-Indonesia Coastal Province	0	Surface	sunlit	0.22	NA	picoplankton +	1798	157524	739	18
PRJEB6610	ERR10234464	SAMEA2620527	CCAGCA[GC]C[CT]GCGGTAATTCC_ACTTTCGTTCTTGAT[CT][AG]A	illumina	-21.4689	54.3066	2010-05-11	NA	marine pelagic biome (ENVO_01000023)	NA	sea water (ENVO_00002149)	NA	marine_water	IO	Trades - Indian S. Subtropical Gyre Province	80	Epipelagic	sunlit	0.8	5	picoplankton +	8183	586752	2762	29
PRJEB6610	ERR10234459	SAMEA2620221	CCAGCA[GC]C[CT]GCGGTAATTCC_ACTTTCGTTCTTGAT[CT][AG]A	illumina	14.5536	70.0128	2010-03-30	NA	marine pelagic biome (ENVO_01000023)	NA	sea water (ENVO_00002149)	NA	marine_water	IO	Coastal - NW Arabian Upwelling Province	60	Epipelagic	sunlit	0.8	5	picoplankton +	6940	665290	3206	25
PRJNA385736	SRR5924613	SAMN07482695	CCAGCA[GC]C[CT]GCGGTAATTCC_ACTTTCGTTCTTGAT[CT][AG]A	illumina	-33.42	130.671	2015-12-14	NA	marine pelagic biome (ENVO_01000023)	marine layer (ENVO_01000295)	sea water (ENVO_00002149)	Pelagic	marine_water	IO	Coastal - Australia-Indonesia Coastal Province	90	Epipelagic	sunlit	0.22	NA	picoplankton +	2281	86164	433	18
PRJEB6610	ERR10234460	SAMEA2620267	CCAGCA[GC]C[CT]GCGGTAATTCC_ACTTTCGTTCTTGAT[CT][AG]A	illumina	5.9998	73.9067	2010-04-04	NA	marine pelagic biome (ENVO_01000023)	NA	sea water (ENVO_00002149)	NA	marine_water	IO	Trades - Indian Monsoon Gyres Province	80	Epipelagic	sunlit	0.8	5	picoplankton +	7910	812864	4085	28
PRJEB23771	ERR2220185	SAMEA104422520	CCAGCA[GC]C[CT]GCGGTAATTCC_ACTTTCGTTCTTGAT[CT][AG]A	illumina	-33.9072	37.0422	2011-02-17	NA	marine pelagic biome (ENVO_01000023)	marine pelagic zone (ENVO_00000208)	sea water (ENVO_00002149)	marine biome/open ocean/water	marine_water	IO	Trades - Indian S. Subtropical Gyre Province	3	Surface	sunlit	0.22	3	picoplankton	1789	49514	262	26
PRJNA385736	SRR5924725	SAMN07482691	CCAGCA[GC]C[CT]GCGGTAATTCC_ACTTTCGTTCTTGAT[CT][AG]A	illumina	-33.42	130.671	2015-12-14	NA	marine pelagic biome (ENVO_01000023)	marine layer (ENVO_01000295)	sea water (ENVO_00002149)	Pelagic	marine_water	IO	Coastal - Australia-Indonesia Coastal Province	0	Surface	sunlit	0.22	NA	picoplankton +	1878	92936	495	16
PRJEB23771	ERR2220198	SAMEA104422528	CCAGCA[GC]C[CT]GCGGTAATTCC_ACTTTCGTTCTTGAT[CT][AG]A	illumina	-29.3535	69.4	2011-02-27	NA	marine pelagic biome (ENVO_01000023)	marine pelagic zone (ENVO_00000208)	sea water (ENVO_00002149)	marine biome/open ocean/water	marine_water	IO	Trades - Indian S. Subtropical Gyre Province	130	Epipelagic	sunlit	0.22	3	picoplankton	1258	18649	104	10
PRJEB23771	ERR2220191	SAMEA104422521	CCAGCA[GC]C[CT]GCGGTAATTCC_ACTTTCGTTCTTGAT[CT][AG]A	illumina	-33.9072	37.0422	2011-02-17	NA	marine pelagic biome (ENVO_01000023)	marine pelagic zone (ENVO_00000208)	sea water (ENVO_00002149)	marine biome/open ocean/water	marine_water	IO	Trades - Indian S. Subtropical Gyre Province	86	Epipelagic	sunlit	0.22	3	picoplankton	2085	72946	410	20
PRJEB6610	ERR10234457	SAMEA2620089	CCAGCA[GC]C[CT]GCGGTAATTCC_ACTTTCGTTCTTGAT[CT][AG]A	illumina	18.5839	66.4727	2010-03-18	NA	marine pelagic biome (ENVO_01000023)	NA	sea water (ENVO_00002149)	NA	marine_water	IO	Coastal - NW Arabian Upwelling Province	25	Epipelagic	sunlit	0.8	5	picoplankton +	6568	609419	3809	27
PRJNA385736	SRR5915526	SAMN07483194	CCAGCA[GC]C[CT]GCGGTAATTCC_ACTTTCGTTCTTGAT[CT][AG]A	illumina	-32	115.417	2016-05-02	NA	marine pelagic biome (ENVO_01000023)	marine layer (ENVO_01000295)	sea water (ENVO_00002149)	Pelagic	marine_water	IO	Coastal - Australia-Indonesia Coastal Province	20	Epipelagic	sunlit	0.22	NA	picoplankton +	2719	147078	1088	26
PRJEB6610	ERR10234465	SAMEA2620939	CCAGCA[GC]C[CT]GCGGTAATTCC_ACTTTCGTTCTTGAT[CT][AG]A	illumina	-34.9449	17.9189	2010-07-15	NA	marine pelagic biome (ENVO_01000023)	NA	sea water (ENVO_00002149)	NA	marine_water	IO	Coastal - E. Africa Coastal Province	5	Surface	sunlit	0.8	5	picoplankton +	6316	554805	4491	33
PRJEB6610	ERR10234595	SAMEA2620797	CCAGCA[GC]C[CT]GCGGTAATTCC_ACTTTCGTTCTTGAT[CT][AG]A	illumina	-29.5019	37.9889	2010-07-07	NA	marine pelagic biome (ENVO_01000023)	NA	sea water (ENVO_00002149)	NA	marine_water	IO	Trades - Indian S. Subtropical Gyre Province	5	Surface	sunlit	0.8	5	picoplankton +	6810	584639	4749	30
PRJEB6610	ERR10234455	SAMEA2619917	CCAGCA[GC]C[CT]GCGGTAATTCC_ACTTTCGTTCTTGAT[CT][AG]A	illumina	18.4417	39.8567	2010-01-20	NA	marine pelagic biome (ENVO_01000023)	NA	sea water (ENVO_00002149)	NA	marine_water	IO	Coastal - Red Sea, Persian Gulf Province	60	Epipelagic	sunlit	0.8	5	picoplankton +	5606	735209	6151	29
PRJNA385736	SRR5915459	SAMN07483181	CCAGCA[GC]C[CT]GCGGTAATTCC_ACTTTCGTTCTTGAT[CT][AG]A	illumina	-32	115.417	2015-12-15	NA	marine pelagic biome (ENVO_01000023)	marine layer (ENVO_01000295)	sea water (ENVO_00002149)	Pelagic	marine_water	IO	Coastal - Australia-Indonesia Coastal Province	10	Epipelagic	sunlit	0.22	NA	picoplankton +	1568	200594	1700	17
PRJEB6610	ERR10234592	SAMEA2620955	CCAGCA[GC]C[CT]GCGGTAATTCC_ACTTTCGTTCTTGAT[CT][AG]A	illumina	-34.8901	18.0459	2010-07-15	NA	marine pelagic biome (ENVO_01000023)	NA	sea water (ENVO_00002149)	NA	marine_water	IO	Coastal - E. Africa Coastal Province	30	Epipelagic	sunlit	0.8	5	picoplankton +	6334	560229	4793	35
PRJEB6610	ERR10234543	SAMEA2619850	CCAGCA[GC]C[CT]GCGGTAATTCC_ACTTTCGTTCTTGAT[CT][AG]A	illumina	23.4183	37.245	2010-01-11	NA	marine pelagic biome (ENVO_01000023)	NA	sea water (ENVO_00002149)	NA	marine_water	IO	Coastal - Red Sea, Persian Gulf Province	80	Epipelagic	sunlit	0.8	5	picoplankton +	8006	639521	5602	34
PRJEB6610	ERR10235198	SAMEA2620651	CCAGCA[GC]C[CT]GCGGTAATTCC_ACTTTCGTTCTTGAT[CT][AG]A	illumina	-15.3424	43.2965	2010-06-26	NA	marine pelagic biome (ENVO_01000023)	NA	sea water (ENVO_00002149)	NA	marine_water	IO	Coastal - E. Africa Coastal Province	5	Surface	sunlit	0.22	3	picoplankton	4395	520396	4576	26
PRJEB6610	ERR10234594	SAMEA2620840	CCAGCA[GC]C[CT]GCGGTAATTCC_ACTTTCGTTCTTGAT[CT][AG]A	illumina	-29.5333	37.9117	2010-07-08	NA	marine pelagic biome (ENVO_01000023)	NA	sea water (ENVO_00002149)	NA	marine_water	IO	Trades - Indian S. Subtropical Gyre Province	65	Epipelagic	sunlit	0.8	5	picoplankton +	7324	583715	5210	33
PRJNA385736	SRR5924801	SAMN07482707	CCAGCA[GC]C[CT]GCGGTAATTCC_ACTTTCGTTCTTGAT[CT][AG]A	illumina	-34.2803	132.585	2015-12-07	NA	marine pelagic biome (ENVO_01000023)	marine layer (ENVO_01000295)	sea water (ENVO_00002149)	Pelagic	marine_water	IO	Coastal - Australia-Indonesia Coastal Province	11	Epipelagic	sunlit	0.22	NA	picoplankton +	1123	66926	599	12
PRJEB6610	ERR10234445	SAMEA2620745	CCAGCA[GC]C[CT]GCGGTAATTCC_ACTTTCGTTCTTGAT[CT][AG]A	illumina	-17.2855	42.2866	2010-06-29	NA	marine pelagic biome (ENVO_01000023)	NA	sea water (ENVO_00002149)	NA	marine_water	IO	Coastal - E. Africa Coastal Province	66	Epipelagic	sunlit	0.8	5	picoplankton +	6391	413257	3729	32
PRJEB23771	ERR2220204	SAMEA104422535	CCAGCA[GC]C[CT]GCGGTAATTCC_ACTTTCGTTCTTGAT[CT][AG]A	illumina	-29.574	96.4073	2011-03-07	NA	marine pelagic biome (ENVO_01000023)	marine pelagic zone (ENVO_00000208)	sea water (ENVO_00002149)	marine biome/open ocean/water	marine_water	IO	Trades - Indian S. Subtropical Gyre Province	115	Epipelagic	sunlit	0.22	3	picoplankton	1241	70563	667	17
PRJEB6610	ERR10234461	SAMEA2620457	CCAGCA[GC]C[CT]GCGGTAATTCC_ACTTTCGTTCTTGAT[CT][AG]A	illumina	-21.4966	56.9011	2010-05-09	NA	marine pelagic biome (ENVO_01000023)	NA	sea water (ENVO_00002149)	NA	marine_water	IO	Trades - Indian S. Subtropical Gyre Province	5	Surface	sunlit	0.8	5	picoplankton +	6764	629775	6002	31
PRJEB6610	ERR10234463	SAMEA2620504	CCAGCA[GC]C[CT]GCGGTAATTCC_ACTTTCGTTCTTGAT[CT][AG]A	illumina	-21.5043	54.3563	2010-05-11	NA	marine pelagic biome (ENVO_01000023)	NA	sea water (ENVO_00002149)	NA	marine_water	IO	Trades - Indian S. Subtropical Gyre Province	5	Surface	sunlit	0.8	5	picoplankton +	6666	726986	7461	35
PRJNA385736	SRR5924810	SAMN07482699	CCAGCA[GC]C[CT]GCGGTAATTCC_ACTTTCGTTCTTGAT[CT][AG]A	illumina	-35.0482	134.09	2015-12-04	NA	marine pelagic biome (ENVO_01000023)	marine layer (ENVO_01000295)	sea water (ENVO_00002149)	Pelagic	marine_water	IO	Coastal - Australia-Indonesia Coastal Province	10	Epipelagic	sunlit	0.22	NA	picoplankton +	1313	78676	852	17
PRJEB6610	ERR10234456	SAMEA2619943	CCAGCA[GC]C[CT]GCGGTAATTCC_ACTTTCGTTCTTGAT[CT][AG]A	illumina	20.8183	63.5047	2010-03-12	NA	marine pelagic biome (ENVO_01000023)	NA	sea water (ENVO_00002149)	NA	marine_water	IO	Coastal - NW Arabian Upwelling Province	5	Surface	sunlit	0.8	5	picoplankton +	4747	624547	6822	26
PRJEB6610	ERR10235190	SAMEA2620404	CCAGCA[GC]C[CT]GCGGTAATTCC_ACTTTCGTTCTTGAT[CT][AG]A	illumina	-9.3921	66.4228	2010-04-19	NA	marine pelagic biome (ENVO_01000023)	NA	sea water (ENVO_00002149)	NA	marine_water	IO	Trades - Indian Monsoon Gyres Province	5	Surface	sunlit	0.22	1.6	picoplankton	2693	498986	5580	18
PRJEB23913	ERR2223257	SAMEA104432445	CCAGCA[GC]C[CT]GCGGTAATTCC_ACTTTCGTTCTTGAT[CT][AG]A	illumina	-33.907	37.042	2011-02-17	NA	marine pelagic biome (ENVO_01000023)	marine pelagic zone (ENVO_00000208)	sea water (ENVO_00002149)	marine biome/open ocean/saline water	marine_water	IO	Trades - Indian S. Subtropical Gyre Province	3	Surface	sunlit	0.2	3	picoplankton	1159	14394	163	20
PRJEB6610	ERR10235182	SAMEA2620000	CCAGCA[GC]C[CT]GCGGTAATTCC_ACTTTCGTTCTTGAT[CT][AG]A	illumina	19.0393	64.4913	2010-03-15	NA	marine pelagic biome (ENVO_01000023)	NA	sea water (ENVO_00002149)	NA	marine_water	IO	Coastal - NW Arabian Upwelling Province	5	Surface	sunlit	0.22	1.6	picoplankton	2134	355160	4128	20
PRJEB23913	ERR2223256	SAMEA104432444	CCAGCA[GC]C[CT]GCGGTAATTCC_ACTTTCGTTCTTGAT[CT][AG]A	illumina	-34.44	31.112	2011-02-15	NA	marine pelagic biome (ENVO_01000023)	marine pelagic zone (ENVO_00000208)	sea water (ENVO_00002149)	marine biome/open ocean/saline water	marine_water	IO	Coastal - E. Africa Coastal Province	3	Surface	sunlit	0.2	3	picoplankton	1290	24771	332	21
PRJEB6610	ERR10234830	SAMEA2620396	CCAGCA[GC]C[CT]GCGGTAATTCC_ACTTTCGTTCTTGAT[CT][AG]A	illumina	-2.0465	72.1568	2010-04-16	NA	marine pelagic biome (ENVO_01000023)	NA	sea water (ENVO_00002149)	NA	marine_water	IO	Trades - Indian Monsoon Gyres Province	5	Surface	sunlit	0.8	20	picoplankton +	4898	423027	5713	24
PRJEB6610	ERR10234542	SAMEA2619832	CCAGCA[GC]C[CT]GCGGTAATTCC_ACTTTCGTTCTTGAT[CT][AG]A	illumina	23.36	37.2183	2010-01-11	NA	marine pelagic biome (ENVO_01000023)	NA	sea water (ENVO_00002149)	NA	marine_water	IO	Coastal - Red Sea, Persian Gulf Province	5	Surface	sunlit	0.8	5	picoplankton +	6541	592315	8107	32
PRJEB23913	ERR2223266	SAMEA104432454	CCAGCA[GC]C[CT]GCGGTAATTCC_ACTTTCGTTCTTGAT[CT][AG]A	illumina	-29.828	79.611	2011-03-02	NA	marine pelagic biome (ENVO_01000023)	marine pelagic zone (ENVO_00000208)	sea water (ENVO_00002149)	marine biome/open ocean/saline water	marine_water	IO	Trades - Indian S. Subtropical Gyre Province	3	Surface	sunlit	0.2	3	picoplankton	1602	209327	2911	23
PRJEB23913	ERR2223261	SAMEA104432449	CCAGCA[GC]C[CT]GCGGTAATTCC_ACTTTCGTTCTTGAT[CT][AG]A	illumina	-27.978	63.248	2011-02-25	NA	marine pelagic biome (ENVO_01000023)	marine pelagic zone (ENVO_00000208)	sea water (ENVO_00002149)	marine biome/open ocean/saline water	marine_water	IO	Trades - Indian S. Subtropical Gyre Province	3	Surface	sunlit	0.2	3	picoplankton	457	21462	310	17
PRJNA385736	SRR5924878	SAMN07482704	CCAGCA[GC]C[CT]GCGGTAATTCC_ACTTTCGTTCTTGAT[CT][AG]A	illumina	-33.055	130.653	2015-12-15	NA	marine pelagic biome (ENVO_01000023)	marine layer (ENVO_01000295)	sea water (ENVO_00002149)	Pelagic	marine_water	IO	Coastal - Australia-Indonesia Coastal Province	11	Epipelagic	sunlit	0.22	NA	picoplankton +	1887	165767	2439	21
PRJEB6610	ERR10234497	SAMEA2620610	CCAGCA[GC]C[CT]GCGGTAATTCC_ACTTTCGTTCTTGAT[CT][AG]A	illumina	-13.0833	46.971	2010-05-25	NA	marine pelagic biome (ENVO_01000023)	NA	sea water (ENVO_00002149)	NA	marine_water	IO	Coastal - E. Africa Coastal Province	5	Surface	sunlit	0.8	5	picoplankton +	5950	651104	9607	29
PRJEB6610	ERR10234458	SAMEA2620204	CCAGCA[GC]C[CT]GCGGTAATTCC_ACTTTCGTTCTTGAT[CT][AG]A	illumina	14.6059	69.9776	2010-03-30	NA	marine pelagic biome (ENVO_01000023)	NA	sea water (ENVO_00002149)	NA	marine_water	IO	Coastal - NW Arabian Upwelling Province	5	Surface	sunlit	0.8	5	picoplankton +	5190	672211	9984	32
PRJNA385736	SRR5915662	SAMN07483190	CCAGCA[GC]C[CT]GCGGTAATTCC_ACTTTCGTTCTTGAT[CT][AG]A	illumina	-32	115.417	2016-03-24	NA	marine pelagic biome (ENVO_01000023)	marine layer (ENVO_01000295)	sea water (ENVO_00002149)	Pelagic	marine_water	IO	Coastal - Australia-Indonesia Coastal Province	40	Epipelagic	sunlit	0.22	NA	picoplankton +	3108	116278	1755	20
PRJEB23913	ERR2223258	SAMEA104432446	CCAGCA[GC]C[CT]GCGGTAATTCC_ACTTTCGTTCTTGAT[CT][AG]A	illumina	-33.563	39.885	2011-02-18	NA	marine pelagic biome (ENVO_01000023)	marine pelagic zone (ENVO_00000208)	sea water (ENVO_00002149)	marine biome/open ocean/saline water	marine_water	IO	Trades - Indian S. Subtropical Gyre Province	3	Surface	sunlit	0.2	3	picoplankton	1182	21333	325	25
PRJEB23771	ERR2220192	SAMEA104422527	CCAGCA[GC]C[CT]GCGGTAATTCC_ACTTTCGTTCTTGAT[CT][AG]A	illumina	-29.3535	69.4	2011-02-27	NA	marine pelagic biome (ENVO_01000023)	marine pelagic zone (ENVO_00000208)	sea water (ENVO_00002149)	marine biome/open ocean/water	marine_water	IO	Trades - Indian S. Subtropical Gyre Province	3	Surface	sunlit	0.22	3	picoplankton	1112	186305	2855	26
PRJEB23913	ERR2223274	SAMEA104432462	CCAGCA[GC]C[CT]GCGGTAATTCC_ACTTTCGTTCTTGAT[CT][AG]A	illumina	-31.134	110.207	2011-03-11	NA	marine pelagic biome (ENVO_01000023)	marine pelagic zone (ENVO_00000208)	sea water (ENVO_00002149)	marine biome/open ocean/saline water	marine_water	IO	Coastal - Australia-Indonesia Coastal Province	3	Surface	sunlit	0.2	3	picoplankton	445	10262	158	7
PRJEB6610	ERR10234216	SAMEA2620775	CCAGCA[GC]C[CT]GCGGTAATTCC_ACTTTCGTTCTTGAT[CT][AG]A	illumina	-22.3368	40.3412	2010-07-03	NA	marine pelagic biome (ENVO_01000023)	NA	sea water (ENVO_00002149)	NA	marine_water	IO	Coastal - E. Africa Coastal Province	5	Surface	sunlit	0.8	5	picoplankton +	6788	476687	7402	38
PRJNA385736	SRR5915666	SAMN07483191	CCAGCA[GC]C[CT]GCGGTAATTCC_ACTTTCGTTCTTGAT[CT][AG]A	illumina	-32	115.417	2016-03-24	NA	marine pelagic biome (ENVO_01000023)	marine layer (ENVO_01000295)	sea water (ENVO_00002149)	Pelagic	marine_water	IO	Coastal - Australia-Indonesia Coastal Province	46	Epipelagic	sunlit	0.22	NA	picoplankton +	2587	102486	1608	23
PRJEB6610	ERR10234535	SAMEA2620865	CCAGCA[GC]C[CT]GCGGTAATTCC_ACTTTCGTTCTTGAT[CT][AG]A	illumina	-35.1728	26.2868	2010-07-12	NA	marine pelagic biome (ENVO_01000023)	NA	sea water (ENVO_00002149)	NA	marine_water	IO	Coastal - E. Africa Coastal Province	5	Surface	sunlit	0.8	5	picoplankton +	8830	630232	10353	36
PRJEB6610	ERR10234440	SAMEA2620249	CCAGCA[GC]C[CT]GCGGTAATTCC_ACTTTCGTTCTTGAT[CT][AG]A	illumina	6.0001	73.8955	2010-04-04	NA	marine pelagic biome (ENVO_01000023)	NA	sea water (ENVO_00002149)	NA	marine_water	IO	Trades - Indian Monsoon Gyres Province	5	Surface	sunlit	0.8	5	picoplankton +	5354	405429	6696	28
PRJEB6610	ERR10234220	SAMEA2620711	CCAGCA[GC]C[CT]GCGGTAATTCC_ACTTTCGTTCTTGAT[CT][AG]A	illumina	-17.5869	42.1893	2010-06-29	NA	marine pelagic biome (ENVO_01000023)	NA	sea water (ENVO_00002149)	NA	marine_water	IO	Coastal - E. Africa Coastal Province	5	Surface	sunlit	0.8	5	picoplankton +	6185	495169	8222	37
PRJNA385736	SRR5915727	SAMN07483177	CCAGCA[GC]C[CT]GCGGTAATTCC_ACTTTCGTTCTTGAT[CT][AG]A	illumina	-32	115.417	2016-04-13	NA	marine pelagic biome (ENVO_01000023)	marine layer (ENVO_01000295)	sea water (ENVO_00002149)	Pelagic	marine_water	IO	Coastal - Australia-Indonesia Coastal Province	30	Epipelagic	sunlit	0.22	NA	picoplankton +	1925	69568	1207	18
PRJEB23771	ERR2220203	SAMEA104422534	CCAGCA[GC]C[CT]GCGGTAATTCC_ACTTTCGTTCTTGAT[CT][AG]A	illumina	-29.574	96.4073	2011-03-07	NA	marine pelagic biome (ENVO_01000023)	marine pelagic zone (ENVO_00000208)	sea water (ENVO_00002149)	marine biome/open ocean/water	marine_water	IO	Trades - Indian S. Subtropical Gyre Province	3	Surface	sunlit	0.22	3	picoplankton	1213	61147	1072	28
PRJNA385736	SRR5915739	SAMN07483186	CCAGCA[GC]C[CT]GCGGTAATTCC_ACTTTCGTTCTTGAT[CT][AG]A	illumina	-32	115.417	2016-03-24	NA	marine pelagic biome (ENVO_01000023)	marine layer (ENVO_01000295)	sea water (ENVO_00002149)	Pelagic	marine_water	IO	Coastal - Australia-Indonesia Coastal Province	0	Surface	sunlit	0.22	NA	picoplankton +	3435	123514	2183	28
PRJEB23913	ERR2223271	SAMEA104432459	CCAGCA[GC]C[CT]GCGGTAATTCC_ACTTTCGTTCTTGAT[CT][AG]A	illumina	-30.333	103.308	2011-03-08	NA	marine pelagic biome (ENVO_01000023)	marine pelagic zone (ENVO_00000208)	sea water (ENVO_00002149)	marine biome/open ocean/saline water	marine_water	IO	Trades - Indian S. Subtropical Gyre Province	3	Surface	sunlit	0.2	3	picoplankton	1730	50903	911	27
PRJEB23913	ERR2223275	SAMEA104432463	CCAGCA[GC]C[CT]GCGGTAATTCC_ACTTTCGTTCTTGAT[CT][AG]A	illumina	-31.554	113.467	2011-03-11	NA	marine pelagic biome (ENVO_01000023)	marine pelagic zone (ENVO_00000208)	sea water (ENVO_00002149)	marine biome/open ocean/saline water	marine_water	IO	Coastal - Australia-Indonesia Coastal Province	3	Surface	sunlit	0.2	3	picoplankton	1910	215732	3869	23
PRJEB23913	ERR2223265	SAMEA104432453	CCAGCA[GC]C[CT]GCGGTAATTCC_ACTTTCGTTCTTGAT[CT][AG]A	illumina	-29.904	76.093	2011-03-01	NA	marine pelagic biome (ENVO_01000023)	marine pelagic zone (ENVO_00000208)	sea water (ENVO_00002149)	marine biome/open ocean/saline water	marine_water	IO	Trades - Indian S. Subtropical Gyre Province	3	Surface	sunlit	0.2	3	picoplankton	1256	19366	349	19
PRJEB6610	ERR10234483	SAMEA2620378	CCAGCA[GC]C[CT]GCGGTAATTCC_ACTTTCGTTCTTGAT[CT][AG]A	illumina	-0.6625	73.161	2010-04-15	NA	marine pelagic biome (ENVO_01000023)	NA	sea water (ENVO_00002149)	NA	marine_water	IO	Trades - Indian Monsoon Gyres Province	5	Surface	sunlit	0.8	5	picoplankton +	4898	696174	13016	28
PRJEB23913	ERR2223264	SAMEA104432452	CCAGCA[GC]C[CT]GCGGTAATTCC_ACTTTCGTTCTTGAT[CT][AG]A	illumina	-29.561	72.444	2011-02-28	NA	marine pelagic biome (ENVO_01000023)	marine pelagic zone (ENVO_00000208)	sea water (ENVO_00002149)	marine biome/open ocean/saline water	marine_water	IO	Trades - Indian S. Subtropical Gyre Province	3	Surface	sunlit	0.2	3	picoplankton	741	23351	451	16
PRJEB23913	ERR2223277	SAMEA104432465	CCAGCA[GC]C[CT]GCGGTAATTCC_ACTTTCGTTCTTGAT[CT][AG]A	illumina	-35.983	117.407	2011-03-18	NA	marine pelagic biome (ENVO_01000023)	marine pelagic zone (ENVO_00000208)	sea water (ENVO_00002149)	marine biome/open ocean/saline water	marine_water	IO	Coastal - Australia-Indonesia Coastal Province	3	Surface	sunlit	0.2	3	picoplankton	1503	65818	1382	31
PRJEB23913	ERR2223269	SAMEA104432457	CCAGCA[GC]C[CT]GCGGTAATTCC_ACTTTCGTTCTTGAT[CT][AG]A	illumina	-29.627	92.984	2011-03-06	NA	marine pelagic biome (ENVO_01000023)	marine pelagic zone (ENVO_00000208)	sea water (ENVO_00002149)	marine biome/open ocean/saline water	marine_water	IO	Trades - Indian S. Subtropical Gyre Province	3	Surface	sunlit	0.2	3	picoplankton	1240	18866	397	25
PRJEB23913	ERR2223259	SAMEA104432447	CCAGCA[GC]C[CT]GCGGTAATTCC_ACTTTCGTTCTTGAT[CT][AG]A	illumina	-33.194	43.248	2011-02-19	NA	marine pelagic biome (ENVO_01000023)	marine pelagic zone (ENVO_00000208)	sea water (ENVO_00002149)	marine biome/open ocean/saline water	marine_water	IO	Trades - Indian S. Subtropical Gyre Province	3	Surface	sunlit	0.2	3	picoplankton	922	34176	728	20
PRJEB6610	ERR10234472	SAMEA2620354	CCAGCA[GC]C[CT]GCGGTAATTCC_ACTTTCGTTCTTGAT[CT][AG]A	illumina	0.0033	71.6428	2010-04-13	NA	marine pelagic biome (ENVO_01000023)	NA	sea water (ENVO_00002149)	NA	marine_water	IO	Trades - Indian Monsoon Gyres Province	5	Surface	sunlit	0.8	5	picoplankton +	4493	596829	13173	24
PRJEB6610	ERR10234439	SAMEA2619958	CCAGCA[GC]C[CT]GCGGTAATTCC_ACTTTCGTTCTTGAT[CT][AG]A	illumina	20.8222	63.5133	2010-03-12	NA	marine pelagic biome (ENVO_01000023)	NA	sea water (ENVO_00002149)	NA	marine_water	IO	Coastal - NW Arabian Upwelling Province	17	Epipelagic	sunlit	0.8	5	picoplankton +	4130	368205	8266	25
PRJEB6610	ERR10234485	SAMEA2620292	CCAGCA[GC]C[CT]GCGGTAATTCC_ACTTTCGTTCTTGAT[CT][AG]A	illumina	4.6599	73.4856	2010-04-05	NA	marine pelagic biome (ENVO_01000023)	NA	sea water (ENVO_00002149)	NA	marine_water	IO	Trades - Indian Monsoon Gyres Province	5	Surface	sunlit	0.8	5	picoplankton +	6759	582950	13113	31
PRJEB23913	ERR2223255	SAMEA104432443	CCAGCA[GC]C[CT]GCGGTAATTCC_ACTTTCGTTCTTGAT[CT][AG]A	illumina	-34.837	27.549	2011-02-14	NA	marine pelagic biome (ENVO_01000023)	marine pelagic zone (ENVO_00000208)	sea water (ENVO_00002149)	marine biome/open ocean/saline water	marine_water	IO	Coastal - E. Africa Coastal Province	3	Surface	sunlit	0.2	3	picoplankton	1595	43809	986	20
PRJNA385736	SRR7034295	SAMN08953207	CCAGCA[GC]C[CT]GCGGTAATTCC_ACTTTCGTTCTTGAT[CT][AG]A	illumina	-32	115.417	2017-05-23	NA	marine pelagic biome (ENVO_01000023)	marine layer (ENVO_01000295)	sea water (ENVO_00002149)	Pelagic_Public	marine_water	IO	Coastal - Australia-Indonesia Coastal Province	50	Epipelagic	sunlit	0.22	NA	picoplankton +	1500	28995	656	19
PRJNA385736	SRR5924888	SAMN07482686	CCAGCA[GC]C[CT]GCGGTAATTCC_ACTTTCGTTCTTGAT[CT][AG]A	illumina	-33.0549	130.654	2015-12-15	NA	marine pelagic biome (ENVO_01000023)	marine layer (ENVO_01000295)	sea water (ENVO_00002149)	Pelagic	marine_water	IO	Coastal - Australia-Indonesia Coastal Province	77	Epipelagic	sunlit	0.22	NA	picoplankton +	2287	149505	3485	18
PRJEB23913	ERR2223273	SAMEA104432461	CCAGCA[GC]C[CT]GCGGTAATTCC_ACTTTCGTTCTTGAT[CT][AG]A	illumina	-30.811	107.237	2011-03-10	NA	marine pelagic biome (ENVO_01000023)	marine pelagic zone (ENVO_00000208)	sea water (ENVO_00002149)	marine biome/open ocean/saline water	marine_water	IO	Trades - Indian S. Subtropical Gyre Province	3	Surface	sunlit	0.2	3	picoplankton	2460	267521	6328	30
PRJEB23913	ERR2223260	SAMEA104432448	CCAGCA[GC]C[CT]GCGGTAATTCC_ACTTTCGTTCTTGAT[CT][AG]A	illumina	-30.055	61.431	2011-02-24	NA	marine pelagic biome (ENVO_01000023)	marine pelagic zone (ENVO_00000208)	sea water (ENVO_00002149)	marine biome/open ocean/saline water	marine_water	IO	Trades - Indian S. Subtropical Gyre Province	3	Surface	sunlit	0.2	3	picoplankton	1683	56113	1407	23
PRJEB23913	ERR2223272	SAMEA104432460	CCAGCA[GC]C[CT]GCGGTAATTCC_ACTTTCGTTCTTGAT[CT][AG]A	illumina	-30.328	103.317	2011-03-09	NA	marine pelagic biome (ENVO_01000023)	marine pelagic zone (ENVO_00000208)	sea water (ENVO_00002149)	marine biome/open ocean/saline water	marine_water	IO	Trades - Indian S. Subtropical Gyre Province	3	Surface	sunlit	0.2	3	picoplankton	1737	30441	856	26
PRJEB6610	ERR10234180	SAMEA2620910	CCAGCA[GC]C[CT]GCGGTAATTCC_ACTTTCGTTCTTGAT[CT][AG]A	illumina	-35.2421	26.3048	2010-07-12	NA	marine pelagic biome (ENVO_01000023)	NA	sea water (ENVO_00002149)	NA	marine_water	IO	Coastal - E. Africa Coastal Province	30	Epipelagic	sunlit	0.8	5	picoplankton +	6563	460212	13344	39
PRJEB23913	ERR2223278	SAMEA104432466	CCAGCA[GC]C[CT]GCGGTAATTCC_ACTTTCGTTCTTGAT[CT][AG]A	illumina	-36.639	120.856	2011-03-19	NA	marine pelagic biome (ENVO_01000023)	marine pelagic zone (ENVO_00000208)	sea water (ENVO_00002149)	marine biome/open ocean/saline water	marine_water	IO	Coastal - Australia-Indonesia Coastal Province	3	Surface	sunlit	0.2	3	picoplankton	1373	31706	1057	23
PRJNA385736	SRR7035552	SAMN08953995	CCAGCA[GC]C[CT]GCGGTAATTCC_ACTTTCGTTCTTGAT[CT][AG]A	illumina	-31.8634	115.708	2016-11-11	NA	marine pelagic biome (ENVO_01000023)	marine layer (ENVO_01000295)	sea water (ENVO_00002149)	Coastal water	marine_water	IO	Coastal - Australia-Indonesia Coastal Province	1	Surface	sunlit	0.22	NA	picoplankton +	967	84141	2991	11
PRJEB6610	ERR10234218	SAMEA2620686	CCAGCA[GC]C[CT]GCGGTAATTCC_ACTTTCGTTCTTGAT[CT][AG]A	illumina	-17.0248	42.7401	2010-06-27	NA	marine pelagic biome (ENVO_01000023)	NA	sea water (ENVO_00002149)	NA	marine_water	IO	Coastal - E. Africa Coastal Province	5	Surface	sunlit	0.8	5	picoplankton +	5438	558687	20270	37
PRJEB23921	ERR2248421	SAMEA104448569	CCGCGGTAATTCCAGCTC_GATCCC[CT][CT]AACTTTCGTTCTTGA	illumina	35.6353	129.175	2012-09-04	NA	small river biome (ENVO_00000890)	NA	fresh water (ENVO_00002011)	small river biome/area of open water/planktonic material	land_water	NA	Coordinates may be on land	NA	not_applicable	not_applicable	0.2	2	picoplankton	97	1304	0	0
PRJEB24133	ERR2232779	SAMEA104450762	CCAGCA[GC]C[CT]GCGGTAATTCC_ACTTTCGTTCTTGAT[CT][AG]ATGA	illumina	-37.602	-57.8116	2015-09-14	NA	grassland biome (ENVO_01000177)	NA	fresh water (ENVO_00002011)	Pampa/shallow lake/water	land_water	NA	Coordinates may be on land	not_applicable	not_applicable	not_applicable	0.22	47	picoplankton +	270	77881	0	0
PRJEB24133	ERR2232782	SAMEA104450770	CCAGCA[GC]C[CT]GCGGTAATTCC_ACTTTCGTTCTTGAT[CT][AG]ATGA	illumina	-36.95	-56.98	2015-09-15	NA	grassland biome (ENVO_01000177)	NA	fresh water (ENVO_00002011)	Pampa/shallow lake/water	land_water	NA	Coordinates may be on land	not_applicable	not_applicable	not_applicable	0.22	47	picoplankton +	124	12307	0	0
PRJEB24133	ERR2232781	SAMEA104450764	CCAGCA[GC]C[CT]GCGGTAATTCC_ACTTTCGTTCTTGAT[CT][AG]ATGA	illumina	-37.6495	-57.405	2015-09-15	NA	grassland biome (ENVO_01000177)	NA	fresh water (ENVO_00002011)	Pampa/shallow lake/water	land_water	NA	Coordinates may be on land	not_applicable	not_applicable	not_applicable	0.22	47	picoplankton +	515	21887	0	0
PRJEB24133	ERR2232775	SAMEA104450761	CCAGCA[GC]C[CT]GCGGTAATTCC_ACTTTCGTTCTTGAT[CT][AG]ATGA	illumina	-35.5824	-58.0418	2015-09-17	NA	grassland biome (ENVO_01000177)	NA	fresh water (ENVO_00002011)	Pampa/shallow lake/water	land_water	NA	Coordinates may be on land	not_applicable	not_applicable	not_applicable	0.22	47	picoplankton +	612	178874	0	0
PRJEB24133	ERR2232777	SAMEA104450768	CCAGCA[GC]C[CT]GCGGTAATTCC_ACTTTCGTTCTTGAT[CT][AG]ATGA	illumina	-37.8943	-62.5471	2015-09-28	NA	grassland biome (ENVO_01000177)	NA	fresh water (ENVO_00002011)	Pampa/shallow lake/water	land_water	NA	Coordinates may be on land	not_applicable	not_applicable	not_applicable	0.22	47	picoplankton +	191	122338	0	0
PRJEB24133	ERR2232780	SAMEA104450765	CCAGCA[GC]C[CT]GCGGTAATTCC_ACTTTCGTTCTTGAT[CT][AG]ATGA	illumina	-38.5226	-60.1403	2015-09-30	NA	grassland biome (ENVO_01000177)	NA	fresh water (ENVO_00002011)	Pampa/shallow lake/water	land_water	NA	Coordinates may be on land	not_applicable	not_applicable	not_applicable	0.22	47	picoplankton +	256	88042	0	0
PRJEB24133	ERR2232783	SAMEA104450763	CCAGCA[GC]C[CT]GCGGTAATTCC_ACTTTCGTTCTTGAT[CT][AG]ATGA	illumina	-35.5451	-58.1067	2015-10-14	NA	grassland biome (ENVO_01000177)	NA	fresh water (ENVO_00002011)	Pampa/shallow lake/water	land_water	NA	Coordinates may be on land	not_applicable	not_applicable	not_applicable	0.22	47	picoplankton +	583	61326	0	0
PRJEB24133	ERR2232774	SAMEA104450766	CCAGCA[GC]C[CT]GCGGTAATTCC_ACTTTCGTTCTTGAT[CT][AG]ATGA	illumina	-35.6926	-57.9542	2015-10-14	NA	grassland biome (ENVO_01000177)	NA	fresh water (ENVO_00002011)	Pampa/shallow lake/water	land_water	NA	Coordinates may be on land	not_applicable	not_applicable	not_applicable	0.22	47	picoplankton +	498	74186	0	0
PRJEB24133	ERR2232776	SAMEA104450767	CCAGCA[GC]C[CT]GCGGTAATTCC_ACTTTCGTTCTTGAT[CT][AG]ATGA	illumina	-36.9392	-62.3262	2015-10-27	NA	grassland biome (ENVO_01000177)	NA	fresh water (ENVO_00002011)	Pampa/shallow lake/water	land_water	NA	Coordinates may be on land	not_applicable	not_applicable	not_applicable	0.22	47	picoplankton +	99	118406	0	0
PRJEB24133	ERR2232778	SAMEA104450769	CCAGCA[GC]C[CT]GCGGTAATTCC_ACTTTCGTTCTTGAT[CT][AG]ATGA	illumina	-34.6588	-61.0218	2015-11-24	NA	grassland biome (ENVO_01000177)	NA	fresh water (ENVO_00002011)	Pampa/shallow lake/water	land_water	NA	Coordinates may be on land	not_applicable	not_applicable	not_applicable	0.22	47	picoplankton +	129	101499	0	0
PRJEB24415	ERR2247292	SAMEA104469891	CCAGCA[GC]C[CT]GCGGTAATTCC_ACTTTCGTTCTTGAT[CT][AG]A	illumina	52.1992	106.089	2013-07-28	NA	freshwater lake biome (ENVO_01000252)	NA	fresh water (ENVO_00002011)	Freshwater lake biome/lake/water	land_water	NA	Coordinates may be on land	1	not_applicable	not_applicable	0.4	8	picoplankton +	134	6898	0	0
PRJEB24415	ERR2247272	SAMEA104469894	CCAGCA[GC]C[CT]GCGGTAATTCC_ACTTTCGTTCTTGAT[CT][AG]A	illumina	52.2916	106.084	2013-07-28	NA	freshwater lake biome (ENVO_01000252)	NA	fresh water (ENVO_00002011)	Freshwater lake biome/lake/water	land_water	NA	Coordinates may be on land	1	not_applicable	not_applicable	0.4	8	picoplankton +	220	32121	0	0
PRJEB24415	ERR2247275	SAMEA104469897	CCAGCA[GC]C[CT]GCGGTAATTCC_ACTTTCGTTCTTGAT[CT][AG]A	illumina	53.2177	107.734	2013-07-29	NA	freshwater lake biome (ENVO_01000252)	NA	fresh water (ENVO_00002011)	Freshwater lake biome/lake/water	land_water	NA	Coordinates may be on land	1	not_applicable	not_applicable	0.4	8	picoplankton +	233	54355	0	0
PRJEB24415	ERR2247283	SAMEA104469906	CCAGCA[GC]C[CT]GCGGTAATTCC_ACTTTCGTTCTTGAT[CT][AG]A	illumina	55.426	109.501	2013-08-01	NA	freshwater lake biome (ENVO_01000252)	NA	fresh water (ENVO_00002011)	Freshwater lake biome/lake/water	land_water	NA	Coordinates may be on land	1	not_applicable	not_applicable	0.4	8	picoplankton +	595	10984	0	0
PRJEB24415	ERR2247287	SAMEA104469909	CCAGCA[GC]C[CT]GCGGTAATTCC_ACTTTCGTTCTTGAT[CT][AG]A	illumina	53.5129	108.397	2013-07-30	NA	freshwater lake biome (ENVO_01000252)	NA	fresh water (ENVO_00002011)	Freshwater lake biome/lake/water	land_water	NA	Coordinates may be on land	5	not_applicable	not_applicable	0.4	8	picoplankton +	453	90455	0	0
PRJEB24415	ERR2247290	SAMEA104469889	CCAGCA[GC]C[CT]GCGGTAATTCC_ACTTTCGTTCTTGAT[CT][AG]A	illumina	52.1899	106.069	2013-07-27	NA	freshwater lake biome (ENVO_01000252)	NA	fresh water (ENVO_00002011)	Freshwater lake biome/lake/water	land_water	NA	Coordinates may be on land	15	not_applicable	not_applicable	0.4	8	picoplankton +	206	58556	0	0
PRJEB24415	ERR2247273	SAMEA104469895	CCAGCA[GC]C[CT]GCGGTAATTCC_ACTTTCGTTCTTGAT[CT][AG]A	illumina	52.2916	106.084	2013-07-28	NA	freshwater lake biome (ENVO_01000252)	NA	fresh water (ENVO_00002011)	Freshwater lake biome/lake/water	land_water	NA	Coordinates may be on land	15	not_applicable	not_applicable	0.4	8	picoplankton +	202	56711	0	0
PRJEB24415	ERR2247293	SAMEA104469892	CCAGCA[GC]C[CT]GCGGTAATTCC_ACTTTCGTTCTTGAT[CT][AG]A	illumina	52.1992	106.089	2013-07-28	NA	freshwater lake biome (ENVO_01000252)	NA	fresh water (ENVO_00002011)	Freshwater lake biome/lake/water	land_water	NA	Coordinates may be on land	15	not_applicable	not_applicable	0.4	8	picoplankton +	212	64987	0	0
PRJEB24415	ERR2247276	SAMEA104469898	CCAGCA[GC]C[CT]GCGGTAATTCC_ACTTTCGTTCTTGAT[CT][AG]A	illumina	53.2177	107.734	2013-07-29	NA	freshwater lake biome (ENVO_01000252)	NA	fresh water (ENVO_00002011)	Freshwater lake biome/lake/water	land_water	NA	Coordinates may be on land	15	not_applicable	not_applicable	0.4	8	picoplankton +	286	54666	0	0
PRJEB24415	ERR2247281	SAMEA104469900	CCAGCA[GC]C[CT]GCGGTAATTCC_ACTTTCGTTCTTGAT[CT][AG]A	illumina	53.8342	108.702	2013-07-30	NA	freshwater lake biome (ENVO_01000252)	NA	fresh water (ENVO_00002011)	Freshwater lake biome/lake/water	land_water	NA	Coordinates may be on land	15	not_applicable	not_applicable	0.4	8	picoplankton +	216	22322	0	0
PRJEB24415	ERR2247278	SAMEA104469903	CCAGCA[GC]C[CT]GCGGTAATTCC_ACTTTCGTTCTTGAT[CT][AG]A	illumina	55.0771	109.418	2013-07-31	NA	freshwater lake biome (ENVO_01000252)	NA	fresh water (ENVO_00002011)	Freshwater lake biome/lake/water	land_water	NA	Coordinates may be on land	15	not_applicable	not_applicable	0.4	8	picoplankton +	215	81484	0	0
PRJEB24415	ERR2247288	SAMEA104469908	CCAGCA[GC]C[CT]GCGGTAATTCC_ACTTTCGTTCTTGAT[CT][AG]A	illumina	53.0004	106.918	2013-07-29	NA	freshwater lake biome (ENVO_01000252)	NA	fresh water (ENVO_00002011)	Freshwater lake biome/lake/water	land_water	NA	Coordinates may be on land	20	not_applicable	not_applicable	0.4	8	picoplankton +	477	62659	0	0
PRJEB24415	ERR2247279	SAMEA104469904	CCAGCA[GC]C[CT]GCGGTAATTCC_ACTTTCGTTCTTGAT[CT][AG]A	illumina	55.5506	109.785	2013-08-01	NA	freshwater lake biome (ENVO_01000252)	NA	fresh water (ENVO_00002011)	Freshwater lake biome/lake/water	land_water	NA	Coordinates may be on land	25	not_applicable	not_applicable	0.4	8	picoplankton +	204	16224	0	0
PRJEB24415	ERR2247284	SAMEA104469902	CCAGCA[GC]C[CT]GCGGTAATTCC_ACTTTCGTTCTTGAT[CT][AG]A	illumina	54.522	108.835	2013-08-02	NA	freshwater lake biome (ENVO_01000252)	NA	fresh water (ENVO_00002011)	Freshwater lake biome/lake/water	land_water	NA	Coordinates may be on land	25	not_applicable	not_applicable	0.4	8	picoplankton +	225	14243	0	0
PRJEB24415	ERR2247291	SAMEA104469890	CCAGCA[GC]C[CT]GCGGTAATTCC_ACTTTCGTTCTTGAT[CT][AG]A	illumina	52.1899	106.069	2013-07-27	NA	freshwater lake biome (ENVO_01000252)	NA	fresh water (ENVO_00002011)	Freshwater lake biome/lake/water	land_water	NA	Coordinates may be on land	50	not_applicable	not_applicable	0.4	8	picoplankton +	298	58402	0	0
PRJEB24415	ERR2247294	SAMEA104469893	CCAGCA[GC]C[CT]GCGGTAATTCC_ACTTTCGTTCTTGAT[CT][AG]A	illumina	52.1992	106.089	2013-07-28	NA	freshwater lake biome (ENVO_01000252)	NA	fresh water (ENVO_00002011)	Freshwater lake biome/lake/water	land_water	NA	Coordinates may be on land	50	not_applicable	not_applicable	0.4	8	picoplankton +	251	39580	0	0
PRJEB24415	ERR2247274	SAMEA104469896	CCAGCA[GC]C[CT]GCGGTAATTCC_ACTTTCGTTCTTGAT[CT][AG]A	illumina	52.2916	106.084	2013-07-28	NA	freshwater lake biome (ENVO_01000252)	NA	fresh water (ENVO_00002011)	Freshwater lake biome/lake/water	land_water	NA	Coordinates may be on land	50	not_applicable	not_applicable	0.4	8	picoplankton +	343	103135	0	0
PRJEB24415	ERR2247277	SAMEA104469899	CCAGCA[GC]C[CT]GCGGTAATTCC_ACTTTCGTTCTTGAT[CT][AG]A	illumina	53.2177	107.734	2013-07-29	NA	freshwater lake biome (ENVO_01000252)	NA	fresh water (ENVO_00002011)	Freshwater lake biome/lake/water	land_water	NA	Coordinates may be on land	50	not_applicable	not_applicable	0.4	8	picoplankton +	281	21530	0	0
PRJEB24415	ERR2247282	SAMEA104469901	CCAGCA[GC]C[CT]GCGGTAATTCC_ACTTTCGTTCTTGAT[CT][AG]A	illumina	53.8342	108.702	2013-07-30	NA	freshwater lake biome (ENVO_01000252)	NA	fresh water (ENVO_00002011)	Freshwater lake biome/lake/water	land_water	NA	Coordinates may be on land	50	not_applicable	not_applicable	0.4	8	picoplankton +	269	18435	0	0
PRJNA299108	SRR2770345	SAMN04193669	CCAGCA[GC]C[CT]GCGGTAATTCC_ACTTTCGTTCTTGAT[CT][AG]A	illumina	47.21	10.56	2013-07-15	1874	freshwater lake biome (ENVO_01000252)	lake (ENVO_00000020)	fresh water (ENVO_00002011)	water	land_water	NA	Coordinates may be on land	NA	not_applicable	not_applicable	0.65	100	picoplankton +	124	59403	0	0
PRJNA299108	SRR2770346	SAMN04193671	CCAGCA[GC]C[CT]GCGGTAATTCC_ACTTTCGTTCTTGAT[CT][AG]A	illumina	47.14	11.01	2013-07-15	2417	freshwater lake biome (ENVO_01000252)	lake (ENVO_00000020)	fresh water (ENVO_00002011)	water	land_water	NA	Coordinates may be on land	NA	not_applicable	not_applicable	0.65	100	picoplankton +	149	70865	0	0
PRJNA299108	SRR2770347	SAMN04193670	CCAGCA[GC]C[CT]GCGGTAATTCC_ACTTTCGTTCTTGAT[CT][AG]A	illumina	47.12	11.2	2013-07-15	2344	freshwater lake biome (ENVO_01000252)	lake (ENVO_00000020)	fresh water (ENVO_00002011)	water	land_water	NA	Coordinates may be on land	NA	not_applicable	not_applicable	0.65	100	picoplankton +	155	80520	0	0
PRJNA299108	SRR2770822	SAMN04193678	CCAGCA[GC]C[CT]GCGGTAATTCC_ACTTTCGTTCTTGAT[CT][AG]A	illumina	-18.11	-69.15	2013-08-15	4400	freshwater lake biome (ENVO_01000252)	lake (ENVO_00000020)	fresh water (ENVO_00002011)	water	land_water	NA	Coordinates may be on land	NA	not_applicable	not_applicable	0.65	100	picoplankton +	125	159638	0	0
PRJNA299108	SRR2799338	SAMN04193677	CCAGCA[GC]C[CT]GCGGTAATTCC_ACTTTCGTTCTTGAT[CT][AG]A	illumina	-18.12	-69.13	2013-08-15	4550	freshwater lake biome (ENVO_01000252)	lake (ENVO_00000020)	fresh water (ENVO_00002011)	water	land_water	NA	Coordinates may be on land	NA	not_applicable	not_applicable	0.65	100	picoplankton +	105	170968	0	0
PRJNA299108	SRR2799330	SAMN04193679	CCAGCA[GC]C[CT]GCGGTAATTCC_ACTTTCGTTCTTGAT[CT][AG]A	illumina	-18.14	-69.09	2013-08-15	4600	freshwater lake biome (ENVO_01000252)	lake (ENVO_00000020)	fresh water (ENVO_00002011)	water	land_water	NA	Coordinates may be on land	NA	not_applicable	not_applicable	0.65	100	picoplankton +	139	196874	0	0
PRJNA299108	SRR2770352	SAMN04193676	CCAGCA[GC]C[CT]GCGGTAATTCC_ACTTTCGTTCTTGAT[CT][AG]A	illumina	46.57	10.56	2013-10-15	2796	freshwater lake biome (ENVO_01000252)	lake (ENVO_00000020)	fresh water (ENVO_00002011)	water	land_water	NA	Coordinates may be on land	NA	not_applicable	not_applicable	0.65	100	picoplankton +	120	67170	0	0
PRJNA299108	SRR2770349	SAMN04193673	CCAGCA[GC]C[CT]GCGGTAATTCC_ACTTTCGTTCTTGAT[CT][AG]A	illumina	47.12	11.2	2013-10-15	2344	freshwater lake biome (ENVO_01000252)	lake (ENVO_00000020)	fresh water (ENVO_00002011)	water	land_water	NA	Coordinates may be on land	NA	not_applicable	not_applicable	0.65	100	picoplankton +	237	71523	0	0
PRJNA299108	SRR2770350	SAMN04193674	CCAGCA[GC]C[CT]GCGGTAATTCC_ACTTTCGTTCTTGAT[CT][AG]A	illumina	47.14	11.01	2013-10-15	2417	freshwater lake biome (ENVO_01000252)	lake (ENVO_00000020)	fresh water (ENVO_00002011)	water	land_water	NA	Coordinates may be on land	NA	not_applicable	not_applicable	0.65	100	picoplankton +	114	78278	0	0
PRJNA299108	SRR2770351	SAMN04193675	CCAGCA[GC]C[CT]GCGGTAATTCC_ACTTTCGTTCTTGAT[CT][AG]A	illumina	47	11.7	2013-10-15	2483	freshwater lake biome (ENVO_01000252)	lake (ENVO_00000020)	fresh water (ENVO_00002011)	water	land_water	NA	Coordinates may be on land	NA	not_applicable	not_applicable	0.65	100	picoplankton +	159	85719	0	0
PRJNA299108	SRR2770348	SAMN04193672	CCAGCA[GC]C[CT]GCGGTAATTCC_ACTTTCGTTCTTGAT[CT][AG]A	illumina	47.21	10.56	2013-10-15	1874	freshwater lake biome (ENVO_01000252)	lake (ENVO_00000020)	fresh water (ENVO_00002011)	water	land_water	NA	Coordinates may be on land	NA	not_applicable	not_applicable	0.65	100	picoplankton +	136	113790	0	0
PRJNA299108	SRR2799333	SAMN04193682	CCAGCA[GC]C[CT]GCGGTAATTCC_ACTTTCGTTCTTGAT[CT][AG]A	illumina	-18.14	-69.09	2014-03-15	4600	freshwater lake biome (ENVO_01000252)	lake (ENVO_00000020)	fresh water (ENVO_00002011)	water	land_water	NA	Coordinates may be on land	NA	not_applicable	not_applicable	0.65	100	picoplankton +	152	47087	0	0
PRJNA299108	SRR2799331	SAMN04193680	CCAGCA[GC]C[CT]GCGGTAATTCC_ACTTTCGTTCTTGAT[CT][AG]A	illumina	-18.12	-69.13	2014-03-15	4550	freshwater lake biome (ENVO_01000252)	lake (ENVO_00000020)	fresh water (ENVO_00002011)	water	land_water	NA	Coordinates may be on land	NA	not_applicable	not_applicable	0.65	100	picoplankton +	255	51199	0	0
PRJNA299108	SRR2799332	SAMN04193681	CCAGCA[GC]C[CT]GCGGTAATTCC_ACTTTCGTTCTTGAT[CT][AG]A	illumina	-18.11	-69.15	2014-03-15	4400	freshwater lake biome (ENVO_01000252)	lake (ENVO_00000020)	fresh water (ENVO_00002011)	water	land_water	NA	Coordinates may be on land	NA	not_applicable	not_applicable	0.65	100	picoplankton +	236	126281	0	0
PRJNA299108	SRR2799336	SAMN04193685	CCAGCA[GC]C[CT]GCGGTAATTCC_ACTTTCGTTCTTGAT[CT][AG]A	illumina	6.51	-39.52	2013-10-15	4123	freshwater lake biome (ENVO_01000252)	lake (ENVO_00000020)	fresh water (ENVO_00002011)	water	land_water	NA	Trades - Western Tropical Atlantic Province	NA	not_applicable	not_applicable	0.65	100	picoplankton +	129	50041	0	0
PRJNA299108	SRR2799337	SAMN04193686	CCAGCA[GC]C[CT]GCGGTAATTCC_ACTTTCGTTCTTGAT[CT][AG]A	illumina	6.51	-39.53	2013-10-15	4047	freshwater lake biome (ENVO_01000252)	lake (ENVO_00000020)	fresh water (ENVO_00002011)	water	land_water	NA	Trades - Western Tropical Atlantic Province	NA	not_applicable	not_applicable	0.65	100	picoplankton +	613	50416	0	0
PRJNA299108	SRR2799334	SAMN04193683	CCAGCA[GC]C[CT]GCGGTAATTCC_ACTTTCGTTCTTGAT[CT][AG]A	illumina	6.53	-39.54	2013-10-15	3917	freshwater lake biome (ENVO_01000252)	lake (ENVO_00000020)	fresh water (ENVO_00002011)	water	land_water	NA	Trades - Western Tropical Atlantic Province	NA	not_applicable	not_applicable	0.65	100	picoplankton +	656	64426	0	0
PRJNA299108	SRR2799335	SAMN04193684	CCAGCA[GC]C[CT]GCGGTAATTCC_ACTTTCGTTCTTGAT[CT][AG]A	illumina	6.51	-39.53	2013-10-15	4121	freshwater lake biome (ENVO_01000252)	lake (ENVO_00000020)	fresh water (ENVO_00002011)	water	land_water	NA	Trades - Western Tropical Atlantic Province	NA	not_applicable	not_applicable	0.65	100	picoplankton +	382	75388	0	0
PRJNA299108	SRR2799342	SAMN04193687	CCAGCA[GC]C[CT]GCGGTAATTCC_ACTTTCGTTCTTGAT[CT][AG]A	illumina	6.53	-39.53	2013-10-15	4029	freshwater lake biome (ENVO_01000252)	lake (ENVO_00000020)	fresh water (ENVO_00002011)	water	land_water	NA	Trades - Western Tropical Atlantic Province	NA	not_applicable	not_applicable	0.65	100	picoplankton +	449	76655	0	0
PRJEB23911	ERR2225594	SAMEA104429062	CCAGCA[GC]C[CT]GCGGTAATTCC_ACTTTCGTTCTTGAT[CT][AG]A	illumina	42.1205	-6.72532	2016-04-23	NA	freshwater lake biome (ENVO_01000252)	lake (ENVO_00000020)	fresh water (ENVO_00002011)	Fresh waters/Lake/water	land_water	NA	Coordinates may be on land	1	not_applicable	not_applicable	0.8	5	picoplankton +	2667	74092	0	0
PRJEB23911	ERR2225543	SAMEA104429011	CCAGCA[GC]C[CT]GCGGTAATTCC_ACTTTCGTTCTTGAT[CT][AG]A	illumina	42.1205	-6.72532	2016-04-23	NA	freshwater lake biome (ENVO_01000252)	lake (ENVO_00000020)	fresh water (ENVO_00002011)	Fresh waters/Lake/water	land_water	NA	Coordinates may be on land	1	not_applicable	not_applicable	0.8	5	picoplankton +	2541	88015	0	0
PRJEB23911	ERR2225555	SAMEA104429023	CCAGCA[GC]C[CT]GCGGTAATTCC_ACTTTCGTTCTTGAT[CT][AG]A	illumina	42.1205	-6.72532	2016-04-23	NA	freshwater lake biome (ENVO_01000252)	lake (ENVO_00000020)	fresh water (ENVO_00002011)	Fresh waters/Lake/water	land_water	NA	Coordinates may be on land	1	not_applicable	not_applicable	0.8	5	picoplankton +	2319	128758	0	0
PRJEB23911	ERR2225531	SAMEA104428999	CCAGCA[GC]C[CT]GCGGTAATTCC_ACTTTCGTTCTTGAT[CT][AG]A	illumina	42.1205	-6.72532	2016-04-23	NA	freshwater lake biome (ENVO_01000252)	lake (ENVO_00000020)	fresh water (ENVO_00002011)	Fresh waters/Lake/water	land_water	NA	Coordinates may be on land	1	not_applicable	not_applicable	0.8	5	picoplankton +	2905	141240	0	0
PRJEB23911	ERR2225588	SAMEA104429056	CCAGCA[GC]C[CT]GCGGTAATTCC_ACTTTCGTTCTTGAT[CT][AG]A	illumina	42.1205	-6.72532	2016-04-23	NA	freshwater lake biome (ENVO_01000252)	lake (ENVO_00000020)	fresh water (ENVO_00002011)	Fresh waters/Lake/water	land_water	NA	Coordinates may be on land	1	not_applicable	not_applicable	0.8	5	picoplankton +	1840	163039	0	0
PRJEB23911	ERR2225579	SAMEA104429047	CCAGCA[GC]C[CT]GCGGTAATTCC_ACTTTCGTTCTTGAT[CT][AG]A	illumina	42.1205	-6.72532	2016-04-23	NA	freshwater lake biome (ENVO_01000252)	lake (ENVO_00000020)	fresh water (ENVO_00002011)	Fresh waters/Lake/water	land_water	NA	Coordinates may be on land	1	not_applicable	not_applicable	0.8	5	picoplankton +	1504	164973	0	0
PRJEB23911	ERR2225546	SAMEA104429014	CCAGCA[GC]C[CT]GCGGTAATTCC_ACTTTCGTTCTTGAT[CT][AG]A	illumina	42.1205	-6.72532	2016-04-23	NA	freshwater lake biome (ENVO_01000252)	lake (ENVO_00000020)	fresh water (ENVO_00002011)	Fresh waters/Lake/water	land_water	NA	Coordinates may be on land	2	not_applicable	not_applicable	0.8	5	picoplankton +	2804	176894	0	0
PRJEB23911	ERR2225534	SAMEA104429002	CCAGCA[GC]C[CT]GCGGTAATTCC_ACTTTCGTTCTTGAT[CT][AG]A	illumina	42.1205	-6.72532	2016-04-23	NA	freshwater lake biome (ENVO_01000252)	lake (ENVO_00000020)	fresh water (ENVO_00002011)	Fresh waters/Lake/water	land_water	NA	Coordinates may be on land	4	not_applicable	not_applicable	0.8	5	picoplankton +	2112	176782	0	0
[truncated: 11,438 more rows]

## Sheet: Table S2_description
Supplementary Table S2: List of picozoan operational taxonomic units (pOTUs) obtained from the EukBank amplicon dataset. Each row corresponds to one unique OTU identified based on 18S rDNA sequence.
[truncated: 7 more rows]

[truncated: 3 more sheets: Table S2, Table S3, Table S4]
